# Supplementary material for: Microarray Analysis of Gene Expression Provides New Insights Into Denervation-Induced Skeletal Muscle Atrophy
Source: Front Physiol. 2019 Oct 11;10:1298. doi: 10.3389/fphys.2019.01298 (PMC6798177; doi:10.3389/fphys.2019.01298)
Supplement: TABLE S1 — The primers used in the qPCR reactions are listed. [file Table_1.XLS]

## Sheet: Sheet1
No.	Gene Symbol	GeneBank	Forward primer	Reverse primer	Product length(bp)
1	Ccnb1	NM_171991	CGGTGAATGGACACCAAC	GTCATGTGCTTTGTGAGGC	123
2	Ccnb2	NM_001009470	CTCTTGGCTTCCAAATATGAGG	CAGAGTCTCCATTTCTCGG	108
3	Cdk1	NM_019296	GTCTATGATCCAGCCAAACG	GGACTTCCAGAGGGTTACA	104
4	Kif11	NM_001169112	TTCTTGTGCCATTTCTCCAG	AATACCCACAGATTAGGTTGAC	106
5	Kif23	NM_001108155	GGACAGTCGGTTCAGTTTAC	TACATCGGTCCATTCAGACTC	129
6	Plk1	NM_017100	AGGGTTGCTGTGTGTAAG	AAGGGCAGTCCCAAATTC	118
7	Prc1	NM_001107529	CTGCTCCATCTTCATGATGT	TTCCAGCTCTCTTCCCATT	101
8	Pttg1	NM_022391	CCGCCTGTTTGTTACGAT	TTTGGGTTAGGTAGTCAGAGC	107
9	ACTB	NM_031144.2	CCACCATGTACCCAGGCATT	CGGACTCATCGTACTCCTGC	189
10	Cebpb	NM_024125	TTTCGGGACTTGATGCAATC	CGCAGGAACATCTTTAAGTGA	119
11	Tnfrsf1a	NM_013091	CCCAAACAAAGCTTCTCAGG	GAGTTCAACCGTTCATCCAT	111
12	Myd88	NM_198130	TGTCTGGAGGAGGAATGG	ACAGGTACAGGAGACACT	106
13	Serpina3n	NM_031531	AGCACTCCTACTTAGAGCAAT	TCCTTTGCTCCTACCTCTTCA	106
