# Supplementary material for: Microarray Analysis of Gene Expression Provides New Insights Into Denervation-Induced Skeletal Muscle Atrophy
Source: Front Physiol. 2019 Oct 11;10:1298. doi: 10.3389/fphys.2019.01298 (PMC6798177; doi:10.3389/fphys.2019.01298)
Supplement: TABLE S2 — Differentially expressed genes (DEGs) are identified from experimental groups compared to sham group. [file Table_2.XLSX]

## Sheet: DEGs
ProbeName	EntrezGeneID	X0.A_NS	X0.B_NS	X0.C_NS	X15mE.A_NS	X15mE.B_NS	X15mE.C_NS	X30mE.A_NS	X30mE.B_NS	X30mE.C_NS	X3hE.A_NS	X3hE.B_NS	X3hE.C_NS	X6hE.A_NS	X6hE.B_NS	X6hE.C_NS	X12hE.A_NS	X12hE.B_NS	X12hE.C_NS	X24hE.A_NS	X24hE.B_NS	X24hE.C_NS	X3dE.A_NS	X3dE.B_NS	X3dE.C_NS	X7dE.A_NS	X7dE.B_NS	X7dE.C_NS	X14dE.A_NS	X14dE.B_NS	X14dE.C_NS	X21dE.A_NS	X21dE.B_NS	X21dE.C_NS	X28dE.A_NS	X28dE.B_NS	X28dE.C_NS
A_42_P453055	78958	10.8906	10.7298	11.0749	10.6614	10.9304	10.7327	10.6939	10.7644	10.4502	10.6674	10.5312	10.4234	10.3051	10.265	10.1788	10.5318	10.5757	10.3537	10.6314	10.3775	10.3972	9.8433	9.62041	9.79107	9.49562	9.53313	9.22194	9.51182	9.39152	9.43433	9.40655	9.4616	9.64734	9.43782	9.68314	9.42815
A_42_P453171	303653	9.6722	9.46416	9.62041	9.92685	9.94912	10.3168	9.91062	10.0961	10.1674	10.7684	10.7133	10.6128	9.74194	10.129	10.5409	10.4528	10.513	9.93886	10.0831	9.7906	9.675	10.5803	10.3354	10.2555	10.7638	10.8968	10.9388	10.0526	9.99309	10.0801	9.99908	10.1418	9.93046	10.5141	9.73619	10.3142
A_42_P454311	363062	4.60192	4.8621	4.72462	4.73941	4.15456	4.13445	4.68688	4.40883	4.30241	4.26393	4.71472	4.30279	5.60103	5.02523	5.07913	5.45756	5.12575	5.6044	5.16025	5.22544	4.92173	5.8399	5.81597	5.9606	5.78644	5.58336	5.4837	5.77783	5.45514	5.23483	6.29713	5.74325	5.82225	5.68972	5.96099	5.3411
A_42_P456701	315763	9.08557	9.25998	9.01445	9.1441	9.0688	9.04807	8.96076	8.93641	8.57426	8.82682	8.90316	8.91578	9.01397	8.69995	8.86345	8.88198	8.88613	8.86105	8.89117	9.00974	9.07972	9.59134	9.70215	9.54098	10.2318	10.2973	10.4258	10.1205	10.1391	9.87587	10.4418	10.2357	10.104	10.1896	9.92986	10.0825
A_42_P457003	25267	8.91163	8.63985	8.90262	8.79628	8.59825	9.30255	9.0688	9.02344	9.3829	8.95635	8.86911	9.14606	9.85066	9.49688	9.36743	9.75178	9.4141	9.53255	9.65447	9.8775	9.69943	10.5392	11.018	11.0016	9.91735	10.3485	9.9629	10.321	10.2544	10.4758	10.2673	10.2696	10.3485	10.4424	10.65	10.3724
A_42_P457692	360772	9.11519	9.22339	9.24351	9.56148	9.34982	9.40001	9.36383	9.40655	9.63775	10.2055	10.421	10.3401	11.2929	10.1255	10.2871	9.80901	9.92507	10.3531	11.3501	12.387	11.5068	11.2563	11.8847	11.5209	11.4778	11.2212	11.5158	11.4336	11.2436	10.8913	11.0487	11.0449	10.7764	10.7942	10.5307	11.2776
A_42_P457783	364674	4.39015	4.68099	4.32753	4.36748	5.04034	3.40216	4.27005	4.35823	4.45094	4.69774	4.12603	3.82316	5.22982	4.04057	4.01871	4.97816	4.78196	5.15334	4.46686	4.90631	4.56571	6.68579	6.9756	6.58815	6.43523	6.69237	6.63907	6.10435	6.21239	6.43279	5.55186	5.55737	5.578	4.85991	6.54624	6.38377
A_42_P457895	294385	9.92507	9.8573	9.73169	9.96832	9.6692	9.62773	9.64048	9.51389	8.39155	9.45218	9.73874	9.72161	9.34522	9.7538	9.68459	9.63401	9.65972	9.65814	8.82724	8.29384	8.85882	8.45184	8.51766	8.35145	8.62458	8.55964	8.58267	8.174	8.42473	8.09808	8.02195	7.98646	8.02496	8.72216	7.84695	8.15401
A_42_P458075	309758	9.40601	9.43175	9.42607	9.61092	9.31902	9.40912	9.3874	9.40252	9.18005	9.17052	9.48602	9.45114	9.51608	9.43374	9.64201	9.53539	9.61375	9.64684	9.69453	9.63513	9.65056	10.7638	10.5312	10.8068	10.6119	10.6655	10.5952	10.3787	10.4022	10.3858	10.4742	10.3805	10.2059	10.424	10.1363	10.3126
A_42_P458530	246240	7.44764	7.64562	7.44002	7.1707	7.58127	7.10958	7.7746	7.23368	7.21416	6.93107	7.92234	7.13765	7.71517	6.96919	8.42847	6.86568	7.17799	7.28152	7.58364	8.77573	7.52742	9.09716	10.1023	9.94404	8.73787	9.3308	9.90492	10.3193	10.192	9.45419	8.66158	8.90448	8.84812	8.14625	8.92906	9.24303
A_42_P459349	313860	10.1205	10.3646	10.2644	10.41	10.1943	9.87425	9.90553	9.63887	8.67692	9.4472	9.33509	9.79986	8.33622	9.2997	9.23525	8.94703	8.85925	8.86829	8.06172	7.87364	7.95018	7.42309	7.57682	7.59185	7.52231	7.09141	6.80359	6.35471	6.65142	6.53657	6.84634	6.62375	6.44552	7.55226	6.96318	6.98426
A_42_P459431	361239	10.2931	11.1266	11.393	11.651	11.3116	11.4404	11.4738	11.4157	10.6151	11.1548	11.2497	10.7544	10.9175	11.2895	11.0972	11.3363	11.0862	11.1298	10.6038	10.1398	10.6024	9.2011	9.8311	9.45663	8.85464	8.87034	8.72269	8.65572	9.05726	8.93917	9.88111	9.40001	9.0736	9.53072	9.54559	9.023
A_42_P459574	361824	17.5629	17.7217	17.7217	17.6784	17.6225	17.6861	17.6587	17.634	17.4911	17.6284	17.6784	17.7069	17.6225	17.7217	17.7217	17.7864	17.6172	17.6784	17.6172	17.634	17.7217	16.5249	16.6293	16.484	16.7889	16.758	16.5415	16.3202	16.402	16.2701	17.0047	16.3854	16.2701	16.454	16.3489	16.0697
A_42_P459855	501007	7.20701	7.38402	7.59795	7.66787	7.4005	7.37206	7.17142	7.33847	7.14334	6.82358	7.4326	7.31931	7.7904	7.58364	7.24864	7.28624	7.30962	7.30527	7.65768	8.09384	7.68121	8.52642	8.51263	8.23682	8.64166	8.58221	8.75998	8.28216	8.17896	8.64438	8.80782	8.71764	8.81305	8.69603	9.14015	9.19112
A_42_P461003	684097	12.6245	12.6406	12.7284	12.7025	12.4487	12.5239	12.4243	12.3325	12.1099	12.3265	12.4034	12.4674	11.6831	12.3911	12.3151	12.2315	12.2685	12.2543	11.8346	11.6385	11.8036	11.5849	11.5749	11.5819	11.3423	11.3908	11.2443	11.1051	11.1773	11.1387	10.9045	11.0564	10.965	11.3089	10.9101	10.9776
A_42_P462015	294025	9.12023	8.89392	8.97252	9.14015	9.02486	9.0021	9.06546	8.94512	8.65936	8.75017	8.78166	8.98392	10.0167	9.00164	8.83953	8.95195	8.58122	8.5788	8.57472	8.14178	8.3836	9.84655	10.3116	9.86781	9.39201	9.03582	8.65751	8.91537	9.00357	9.10189	9.38895	8.77891	9.38796	10.13	9.93829	9.34982
A_42_P462205	362401	11.4054	11.2664	11.3059	11.8516	11.279	11.3702	11.4025	11.3432	11.399	11.2845	12.0117	12.1754	11.1353	11.2692	11.6989	11.4404	11.7921	11.8066	10.6875	11.1285	10.8925	12.7087	12.2977	12.3325	12.659	12.277	12.1115	12.5478	12.3616	12.4044	11.8672	12.2459	12.0552	12.487	11.9881	12.2439
A_42_P462257	685826	6.01852	4.88091	5.89503	4.04094	5.04833	6.63819	6.41247	7.13401	6.99265	8.8825	8.80697	9.22048	7.86445	7.54984	8.41777	7.70798	7.89792	7.5454	5.54704	5.56116	5.43671	6.29917	6.31606	6.27576	6.60278	6.13914	5.69378	5.93206	6.20053	6.31408	6.87959	6.86494	6.85781	6.29454	6.14433	6.16304
A_42_P463036	364475	4.96278	4.95633	5.26572	4.47029	4.73131	4.82992	4.60067	4.774	4.25648	4.2765	4.2517	4.41706	3.81902	3.452	3.51659	4.59832	4.26237	4.51878	4.07752	3.99283	3.83193	4.52054	4.58061	4.14488	3.7447	4.05353	3.71675	3.55825	3.7957	4.10935	4.26837	4.1088	3.86218	4.33545	4.89628	4.62592
A_42_P463754	25118	12.3476	12.6559	12.387	12.0336	12.6278	12.316	12.34	12.6255	12.732	12.1698	11.8017	12.038	11.8896	12.0294	12.1186	11.8704	12.3111	11.8125	12.6884	12.5592	12.3697	11.729	11.8925	11.5106	11.1032	11.6466	11.5013	11.4754	11.557	11.8396	11.5902	11.3997	11.4681	10.9279	11.5849	11.4143
A_42_P463880	297694	11.362	11.1918	11.4241	11.339	11.2266	11.3257	11.1852	11.275	10.1072	11.2865	11.4433	11.4105	10.7909	11.3953	11.5536	11.2058	11.4357	11.566	10.7513	10.0276	10.7298	10.5136	10.406	9.96675	9.56297	9.2243	8.92055	8.51031	9.48602	8.90741	9.54702	9.11477	9.03502	9.75002	8.76442	8.77891
A_42_P463998	81642	3.51387	4.05919	3.13797	3.8568	3.60189	3.99323	3.16258	2.94192	2.69059	2.81497	3.70241	3.76497	6.56488	3.12388	3.44007	3.74757	3.55781	3.1143	3.62817	4.05353	3.88552	3.64308	3.90401	3.73753	6.09417	5.45831	6.07092	4.86761	5.09381	4.86761	5.88827	6.04845	5.52827	6.05947	5.29375	5.92537
A_42_P464378	50693	7.48541	7.09141	7.62338	7.05483	7.65078	7.42389	7.14996	7.07035	7.16401	6.84332	6.80006	7.34949	6.98196	6.79259	6.55185	6.84756	6.60708	6.91861	6.82692	6.49372	6.73791	6.39191	6.51091	6.27086	6.1292	6.03404	5.83051	5.87589	5.35812	5.84564	6.13914	5.99725	5.71573	5.84209	6.48224	5.79477
A_42_P464668	299611	8.57517	8.38158	8.73472	8.25077	8.94373	8.83555	8.62501	8.59473	8.39113	8.35189	8.90397	8.6015	8.69463	9.31587	8.84677	9.33852	8.85833	8.91413	8.53206	8.39192	8.33249	7.93878	7.79348	7.50101	7.56609	7.6645	7.41022	7.14209	6.89982	7.23972	7.47122	7.12793	7.24491	7.17111	7.57152	7.42433
A_42_P465144	310772	4.11023	4.7841	4.33225	3.956	3.93086	4.30534	4.26515	4.26966	3.81558	3.85378	3.83946	4.13051	4.97453	3.95505	3.89721	4.20227	4.47186	5.03755	4.91962	5.39645	5.37456	5.25933	5.35852	5.48698	5.28289	5.56196	5.56359	4.99948	5.00764	5.03339	4.59912	4.77561	4.69599	4.16704	5.48182	5.51386
A_42_P465408	58967	8.42718	8.55078	8.58042	8.56003	8.35234	8.33379	8.32868	8.32403	7.91283	8.2397	8.33905	8.37848	9.02749	8.2607	8.2798	8.60512	8.5131	8.65471	8.34952	8.38439	8.52554	9.03037	8.92096	9.2947	9.87283	9.51035	9.2971	9.34166	9.39201	9.424	9.52054	9.66382	9.47745	9.62455	9.98207	9.85684
A_42_P465608	64476	12.2137	12.1745	12.2858	12.31	12.1845	12.0421	12.0793	11.9471	11.661	11.8971	12.0898	11.9961	11.9124	12.0465	11.9913	12.3506	12.3191	12.2059	11.8007	11.4313	11.8655	10.954	11.0272	10.8385	11.0972	10.9464	10.9907	11.0644	11.0644	10.9218	11.2902	11.1021	11.1177	11.3686	10.9697	11.0074
A_42_P466321	60450	6.42913	6.1848	6.31113	6.1638	6.25465	6.2209	6.48312	6.57843	7.04177	6.41451	6.3082	6.15938	6.67233	6.28387	6.24835	6.51408	6.53092	6.43172	6.30049	6.63197	6.79537	7.35776	7.47294	7.64783	7.54111	8.03496	8.12524	7.62817	7.39332	7.78953	7.37953	7.2854	7.62247	6.7021	7.49552	6.88673
A_42_P467037	54287	7.87965	8.18223	7.97199	7.82282	7.90192	7.82019	7.80695	7.56561	6.91063	7.97303	8.23113	8.10276	8.90497	8.16521	8.23733	7.9085	7.94377	8.3959	7.59965	8.24479	7.75808	7.21928	7.38909	7.52041	7.45649	7.08091	7.56191	7.06532	7.99268	6.95246	7.06096	7.17233	6.75836	8.11273	7.10454	9.08138
A_42_P467531	364648	6.50692	6.02304	6.04845	4.58272	5.03456	5.04833	5.0704	5.84651	5.47025	4.93103	5.23333	4.58061	5.22424	4.47327	5.29606	4.21038	4.75203	5.0522	4.19038	3.89916	3.73887	6.243	6.44591	6.35613	3.68364	4.44135	4.23964	4.40483	4.57004	5.68063	4.54505	4.75695	4.85363	5.0068	5.98563	5.02328
A_42_P467956	295678	7.99321	7.91189	7.87211	7.84283	7.6743	7.69948	7.77834	7.84333	7.58032	7.88777	7.92947	7.99736	8.2784	8.01442	8.10898	8.32187	8.43045	8.46048	9.05545	9.09615	9.15405	8.46951	8.74612	8.17896	9.22234	9.06835	9.28736	8.83173	8.67842	8.5876	8.96919	8.67563	8.56052	8.48307	8.42371	8.60389
A_42_P467994	29501	9.70525	9.36888	9.86252	9.82223	9.87232	9.82869	9.87036	9.97804	10.1249	9.58374	9.55133	9.64734	10.6538	9.5888	9.34929	9.90799	9.89816	9.73569	9.79295	10.3228	10.0243	11.2985	11.3953	11.5528	11.7577	11.2471	11.3339	11.3564	11.3272	11.3173	11.7093	11.5216	11.4702	11.0469	11.7265	11.74
A_42_P468231	297516	4.94774	4.83121	5.2119	4.88253	4.88554	5.77826	5.11121	4.70883	4.89221	4.80819	5.01643	5.08143	5.42764	4.89272	4.18416	4.96805	4.64688	4.62507	5.14306	5.03755	5.41675	8.19056	7.84891	8.17073	7.9428	8.64399	8.48451	8.5788	8.7143	8.67471	8.44894	8.62165	8.71586	7.99929	8.26626	8.10608
A_42_P468805	252827	9.55406	9.46714	9.5155	9.34323	9.45939	9.62292	9.57919	9.41765	8.98858	9.30622	9.52328	9.55937	9.09911	9.19415	9.47384	9.63825	9.33852	9.2672	8.69995	8.07546	8.72813	8.5624	8.67803	8.5929	8.60828	8.48026	8.73264	8.53339	8.72167	8.50159	8.98392	8.67892	8.92757	9.07731	8.80422	8.85735
A_42_P469751	117517	10.7507	9.16064	9.9352	10.1464	9.33219	10.3708	10.0903	10.6798	11.7493	10.7107	9.84916	10.601	10.6339	9.9111	10.6778	10.6049	9.82645	10.1514	11.4247	11.4041	11.2096	11.0776	11.2837	11.1232	11.9251	12.1028	11.8896	12.5249	12.1845	12.1986	11.8179	11.8925	11.7732	11.1339	11.9307	11.4113
A_42_P469969	310448	7.59879	7.50334	7.0929	5.87803	7.18577	7.93635	7.00095	7.2806	8.14217	6.98719	6.53012	6.98196	8.04265	5.80334	5.5731	5.89682	5.52033	5.99056	6.33195	6.04018	6.41199	8.84122	8.66696	8.27748	7.32786	8.45298	7.99834	9.8293	9.33655	9.61181	8.45439	9.13375	9.21799	8.61875	9.18627	9.49263
A_42_P470864	291135	14.6054	14.6153	14.5521	14.4234	14.4618	14.4923	14.4774	14.4618	14.1498	14.4266	14.5206	14.4494	14.168	14.5876	14.4477	14.6265	14.5876	14.517	14.1852	13.8234	14.2819	12.9186	12.8982	12.5763	12.6061	12.5389	12.4085	12.464	12.5567	12.4684	12.8347	12.4297	12.5602	12.5072	12.3362	12.14
A_42_P470966	360596	6.83857	7.37524	6.67275	6.78066	7.45885	6.33333	6.90417	6.34922	7.0513	6.78847	6.79844	6.9452	6.93526	6.91559	6.55495	6.94247	6.52326	6.70872	6.24914	6.11869	6.71634	7.73724	7.06184	7.5961	7.75399	7.66413	8.30846	8.02024	8.04843	7.95562	7.91811	8.66984	8.04182	7.33718	7.85725	7.99417
A_42_P471271	116689	8.36722	8.5147	8.4409	8.73345	8.1669	8.9065	8.49885	8.63542	8.75727	8.29637	7.99125	8.42718	9.31243	8.91271	8.48624	9.03412	8.63587	9.11964	9.01809	9.38589	9.14705	10.0442	10.0096	9.95783	9.66788	10.1749	9.80763	9.61231	9.78468	9.9617	9.23372	9.18825	9.32136	8.42996	9.73874	9.62923
A_42_P471360	541589	10.0687	10.2738	10.0493	10.0797	9.95572	9.75543	9.99474	9.77112	9.05919	9.8433	10.1618	10.0034	9.68408	9.90799	10.0448	10.2696	10.1804	10.1284	9.74085	9.38379	9.58479	7.64136	7.6572	7.57906	8.00277	7.94779	8.00277	8.34629	8.61703	8.14263	8.35279	8.42015	8.21269	8.6277	8.19009	8.66373
A_42_P471653	306283	3.3675	4.62755	4.14536	3.66892	3.44505	3.25281	3.6756	3.52439	2.9525	4.3342	4.5846	4.18776	10.1581	3.96551	3.1688	4.08173	4.64369	5.56661	3.1321	3.5099	3.92693	2.71781	3.39411	3.36069	6.53433	5.5043	5.10454	8.76479	8.25472	8.71204	7.4026	9.06018	8.68507	7.42653	7.88777	8.57742
A_42_P471768	363275	11.3599	11.2895	11.1471	11.323	11.4068	11.3399	11.1135	11.3187	11.1947	11.3047	11.1582	11.2762	11.4217	11.4082	11.2865	11.4745	11.3123	11.5446	11.3817	11.015	11.2234	12.9136	12.6671	12.8845	11.8911	11.9383	11.7947	11.279	11.2592	11.3789	11.2212	11.2457	11.4709	11.4419	11.2815	11.3518
A_42_P472375	81530	14.4438	14.3033	14.6541	14.7926	14.5303	14.7155	14.5206	14.3441	14.3048	14.6976	14.5543	14.3601	13.9103	14.6636	14.676	14.9535	14.8519	14.83	14.3853	14.3257	14.4797	13.463	13.723	13.2996	13.5632	13.6054	13.7934	13.438	13.2631	12.955	13.6911	13.5464	13.5013	13.3953	13.2594	13.1817
A_42_P472472	291750	8.14668	8.27703	8.28216	8.32458	7.90651	8.0517	7.98136	8.03976	7.35258	7.87457	8.01688	8.12346	7.44512	7.9637	8.21973	7.91358	8.04843	8.28597	7.27666	7.35671	7.43634	7.244	7.41947	7.27385	7.49599	7.17503	7.08438	6.73438	6.97914	6.69081	6.91258	6.99713	6.82521	7.68845	6.88592	7.2217
A_42_P473812	309544	8.38158	8.27222	8.71297	8.60557	8.62119	7.91767	8.07211	8.14178	7.62338	8.24705	7.66989	8.48542	7.73137	8.21929	8.41873	8.02332	8.67937	8.72497	9.29117	8.84356	9.05293	8.12346	8.20131	8.25472	7.95888	7.86316	7.72463	6.99926	7.15477	7.153	7.00664	7.35484	7.41606	8.01791	7.1168	7.30962
A_42_P475151	287061	10.2162	9.88942	10.1799	10.1547	10.3028	10.3023	10.1804	9.94646	10.5099	9.79777	10.0368	10.1228	10.4084	9.89586	10.0719	10.28	10.368	10.1243	10.1851	10.5009	10.6139	10.7878	10.8994	10.5613	11.6727	11.4998	11.8604	12.162	11.9095	11.736	11.8738	12.162	11.9856	11.2692	11.7085	11.8231
A_42_P475340	362081	12.6862	12.5239	12.5557	12.592	12.5869	12.3719	12.4359	12.341	11.679	12.2925	12.3858	12.3667	11.9537	12.4142	12.3536	12.5534	12.5114	12.3687	12.073	11.5134	11.9942	11.4404	11.4411	11.492	11.7192	11.6541	11.753	11.5684	11.5965	11.4745	11.5378	11.5165	11.4284	11.7202	11.188	11.3201
A_42_P475623	84410	6.78406	6.57951	6.86494	6.41787	6.12288	6.46532	6.15253	6.48431	6.33105	5.97582	5.90702	6.16023	9.12993	6.42708	6.28095	6.66311	7.5324	7.2563	6.61028	7.07877	6.56981	7.91189	8.51901	9.1545	8.48345	8.54116	8.3076	8.14668	8.29441	8.59647	8.51766	8.89249	8.43813	8.82042	9.34618	9.24553
A_42_P475681	361221	8.1597	8.22061	8.17073	8.29637	8.05121	8.2874	8.22016	8.18276	8.0125	8.4081	8.70882	8.41436	9.13964	8.73054	8.75231	8.72005	8.77573	8.78583	8.34388	8.76975	8.81305	8.84172	8.82449	8.43914	9.31299	9.07823	9.24157	8.56003	8.53339	8.52247	8.5969	8.46361	8.45718	8.90397	8.39722	8.62678
A_42_P476474	25177	16.3146	16.4053	16.3957	16.533	16.2908	16.375	16.1568	16.0595	15.2754	16.2243	16.0837	16.4509	16.8917	16.6255	16.3571	16.1202	15.5069	16.4471	15.3244	13.576	15.0011	17.5157	17.7765	17.8646	16.6938	17.2006	16.5452	17.1513	17.3816	17.1823	16.9664	16.491	16.4759	16.6255	16.4217	16.3787
A_42_P478171	306400	7.24809	7.08036	7.13142	7.18311	7.28374	7.57602	7.34819	7.57682	7.69897	7.63479	7.40883	7.74689	8.62678	7.26098	7.60526	7.36654	7.39768	7.55276	7.0614	7.28152	7.08314	8.24197	8.32367	8.86596	8.29728	8.46186	8.36816	8.82724	9.05962	9.18718	9.14015	9.38529	9.3457	9.00265	9.7906	9.58582
A_42_P478451	287466	8.96163	8.82449	9.2007	8.4726	8.86728	8.6742	8.58809	8.63447	9.01212	8.49697	8.20353	8.82411	8.93396	8.19364	8.30088	8.33379	7.49644	8.30186	8.43998	8.49981	7.64649	7.18651	7.69897	7.0121	6.68076	6.56727	6.71634	6.7782	6.72465	6.7	7.57906	7.15477	7.20376	6.91303	7.83726	7.52984
A_42_P479023	498130	7.96146	7.86355	8.10276	7.97747	8.08638	8.59561	8.0712	8.04798	8.43813	8.10565	7.77079	7.82931	8.19978	7.85866	7.79254	7.92049	7.75052	7.88317	8.3431	8.52209	8.41484	8.39438	8.28216	7.90692	9.24255	8.9172	9.15359	9.95127	9.60726	9.78656	9.31436	9.48951	9.14899	9.28969	9.22952	9.366
A_42_P479096	289307	9.69286	9.73169	9.62976	9.86781	9.48808	9.55697	9.54612	9.51445	8.85961	9.46714	9.62504	9.66611	9.23228	9.71913	9.77058	9.72017	9.77979	9.85784	9.48298	9.48197	9.62195	8.75499	8.71297	8.59239	8.94288	8.9954	8.97865	8.63946	8.74225	8.52086	8.80422	8.65471	8.64023	8.97915	8.4993	8.68697
A_42_P479251	362618	9.42607	9.424	9.42815	9.45419	9.40001	9.50623	9.45749	9.49151	9.12548	9.54805	9.47796	9.49688	10.1926	9.45996	9.69943	9.66223	9.7403	9.65505	9.77762	9.39735	9.59865	10.1558	10.3228	9.86151	10.1205	9.92986	9.97065	10.5496	10.582	10.3519	10.2306	10.6245	10.2276	10.3473	10.2855	10.5561
A_42_P480224	60666	15.2213	15.3293	15.2998	15.1568	15.2325	15.4525	15.28	15.3349	14.9274	15.21	15.4862	15.3079	14.1275	15.5069	15.6007	15.4644	15.6236	15.4621	15.036	14.8182	14.9228	12.3273	12.2624	11.3975	11.4966	12.102	12.5817	10.562	11.409	10.7133	11.1437	11.1621	12.0597	13.2771	10.973	11.2956
A_42_P480983	360743	10.5973	10.5164	10.765	10.7437	10.648	10.7922	10.7381	10.7507	11.0538	11.0324	11.0623	11.1271	11.4011	11.1902	11.2783	11.2491	11.3166	11.6392	11.6392	11.952	11.7442	11.7852	11.9143	11.6783	11.9471	11.7015	11.9803	11.4828	11.399	11.4179	11.5609	11.6343	11.4761	11.3451	11.5483	11.5563
A_42_P481167	497757	8.58613	8.40438	8.82768	8.06051	8.71297	8.83219	8.6364	8.59428	8.73304	8.54438	8.68804	8.61252	8.69044	8.82682	8.79585	8.86518	8.52875	8.90218	8.60934	9.06444	8.5978	7.93547	7.86522	7.67754	7.6743	7.73905	7.48393	7.53974	7.54255	7.4812	7.92518	7.45321	8.02332	7.88179	8.21269	8.06132
A_42_P481516	171374	15.3589	15.3314	15.3678	15.3439	15.0514	14.9791	15.315	15.1017	13.9618	15.1967	15.2578	15.2424	14.7071	15.2998	15.0951	15.2034	15.1593	15.1523	14.96	14.2312	14.9509	13.8836	13.6911	13.6592	13.2486	13.2631	13.0489	12.7826	13.1059	12.6838	12.6559	12.3975	12.591	13.7142	12.0363	12.3389
A_42_P481816	300519	10.2807	10.1657	10.4174	10.4303	10.549	10.7171	10.3669	10.5906	11.0362	11.1801	10.8834	10.9348	9.96888	9.97853	10.7538	10.104	10.1761	10.3485	10.3153	10.5958	10.2533	9.43433	9.65002	10.0663	9.90021	9.47121	9.37851	9.28172	9.24933	9.56742	9.53679	9.27399	9.11964	8.70972	9.621	9.04034
A_42_P483564	24699	6.38424	6.65596	6.20169	6.45818	6.03314	6.91022	6.43617	6.6083	6.27171	6.3703	6.11165	6.50005	7.44251	6.48807	5.97368	6.49885	6.40429	7.0393	6.89022	7.20376	7.19156	7.95018	7.96506	7.73357	7.75716	8.178	7.98646	7.93348	7.98058	8.11506	7.35393	7.13818	7.16947	6.6154	7.91241	8.02746
A_42_P484456	297388	13.7658	13.611	13.6182	13.5088	13.7124	13.4764	13.4853	13.3499	13.2522	13.3697	13.4999	13.4764	13.2158	13.4869	13.3827	13.4838	13.4504	13.3595	13.1776	12.7274	13.1977	12.4828	12.5633	12.6539	12.8655	13.1173	13.0542	12.5271	12.618	12.5206	12.796	12.4348	12.6211	12.4607	12.1666	12.3273
A_42_P484738	64032	8.31018	9.04858	9.10084	9.09143	8.51946	9.55551	9.17102	9.2011	9.31902	10.2203	8.52832	9.30727	8.73626	7.60237	8.32403	8.49194	8.73579	8.02839	9.33131	9.36743	8.60934	11.1239	11.4745	10.0543	11.2051	11.0557	10.1662	10.9669	11.4942	12.1178	11.9153	11.6736	10.888	10.6863	11.2865	10.954
A_42_P485589	29568	6.94337	7.12398	6.97054	7.04137	6.78475	6.71634	6.79134	6.7469	5.71908	6.65596	6.80484	6.90417	6.63777	6.92332	6.95246	7.07117	7.14035	7.1827	6.45962	6.24756	6.64833	6.47472	6.53433	6.31045	6.55325	6.48467	6.45962	5.98808	6.08044	5.79069	6.19047	6.20819	6.14821	6.80315	6.32267	6.52632
A_42_P486203	24180	8.14529	8.07397	8.0003	7.87309	7.97851	8.32272	7.81757	8.02937	8.25747	8.20798	8.1832	8.29637	8.07763	8.16559	8.36272	8.93641	8.91364	8.88198	8.71906	8.47818	8.61122	7.72566	8.03842	7.97303	7.72698	7.74817	7.29854	6.81607	7.01668	7.26986	7.35258	7.07347	7.14297	6.68268	7.50521	6.99584
A_42_P486964	171123	9.7745	9.74628	9.76268	9.54044	9.8775	9.91162	10.0669	9.92129	9.94296	9.97503	10.2339	10.1875	9.83299	9.89436	10.093	10.3926	10.192	10.039	9.82279	9.48496	9.74136	8.89894	8.68855	7.91624	8.85187	8.7143	8.60828	7.66989	7.6358	7.65416	8.12604	7.73404	8.10228	7.57511	8.33428	7.46628
A_42_P489478	303393	16.3272	16.3641	16.3272	16.296	16.2337	16.2881	16.2772	16.2218	16.1538	16.2429	16.3083	16.3641	16.0041	16.2337	16.2274	16.318	16.1653	16.2337	16.2337	15.9507	16.11	15.0381	14.8423	15.0319	14.7603	14.9228	14.7174	14.7134	14.7217	14.8547	15.045	14.6955	14.6915	14.6434	14.8234	14.6655
A_42_P489710	289757	12.255	11.9453	12.052	12.2165	12.5502	12.1897	13.2594	13.0635	13.8988	12.9616	12.6137	12.4955	12.4933	12.6029	12.1845	12.2858	12.4075	12.0819	13.15	13.187	13.0931	12.6884	12.2641	12.5985	12.245	12.4748	12.6124	13.6532	13.4097	13.7124	13.2799	13.3291	13.34	12.4153	12.9045	12.618
A_42_P489764	394266	6.86269	6.73791	8.00542	7.15899	7.13718	7.40694	7.04601	7.16443	7.55834	6.61455	6.56203	6.80644	6.62155	7.38402	7.01668	7.22309	6.43406	7.09346	8.61569	9.39888	8.89667	7.89792	8.00437	8.10942	7.58518	7.7778	7.57989	7.36441	7.63266	7.34863	7.13443	6.98719	5.8314	7.30273	8.10608	6.41756
A_42_P489817	310506	11.0741	11.1009	11.0934	11.4419	11.167	11.3501	11.3768	11.2881	11.0113	11.2457	11.275	11.2916	10.3388	11.085	11.1642	11.2286	11.0544	11.0036	10.3686	10.1749	10.5188	9.31628	9.29117	9.71284	9.58675	9.62828	9.65447	9.76056	9.99802	9.92277	9.91001	10.0903	10.1804	10.1985	9.85956	10.1109
A_42_P491376	360840	9.56588	9.78748	9.69127	9.61668	9.88612	9.9937	9.73057	9.88287	10.1875	9.47	9.22194	9.27151	10.6519	9.53488	9.29804	9.61231	9.33416	9.67072	10.2072	10.9	10.4411	10.6553	10.6644	10.5272	11.1595	11.068	11.2302	11.2266	11.2908	11.2324	11.224	11.2815	11.2679	11.4822	11.5863	11.7897
A_42_P491454	363143	5.77159	5.84683	5.74651	6.22711	5.99012	5.86195	6.27122	6.32008	6.15015	6.35826	6.2013	6.30777	6.24133	6.20698	6.39401	6.03974	5.85975	5.71707	6.50162	6.6083	6.50692	6.3189	6.16874	6.87386	6.71679	6.7782	7.03455	6.58815	6.88086	6.65394	6.8069	6.63499	7.03195	7.32054	6.49803	7.24108
A_42_P493008	619579	8.5147	8.70505	8.31343	8.43611	8.25878	8.25472	8.14576	8.15301	7.1168	8.01027	8.06838	8.34721	8.01838	8.23211	8.1256	8.10852	8.52376	8.49526	7.73905	7.58924	7.67622	8.33337	8.08063	8.22651	8.19742	8.02195	7.97932	7.51071	7.61699	7.36066	7.14855	7.29009	7.17286	8.16447	6.91215	7.3477
A_42_P493567	81652	6.74194	6.83808	6.69895	6.59309	7.35812	6.73313	6.41371	6.27329	6.62458	7.09249	6.53188	7.08976	5.66482	6.28181	6.42956	6.50863	6.51622	7.31186	5.85931	5.71453	6.28503	6.5946	6.10793	5.97155	5.51462	5.58128	5.10123	5.01219	5.29498	5.17195	6.16753	6.12595	5.50585	5.64428	6.32949	5.91897
A_42_P493900	297453	10.4203	10.6741	10.3714	10.3377	10.517	10.4641	10.4095	10.4275	10.3198	10.3823	10.2049	10.0287	10.3131	10.0919	9.89208	10.4234	10.2638	10.2428	10.1475	9.82591	10.1212	9.1623	9.63682	9.1441	8.34442	8.65378	8.64254	9.0495	9.4215	9.42203	10.0122	9.73825	9.75331	9.89816	10.3148	9.8433
A_42_P494276	301579	6.76051	6.65394	6.50162	6.88412	6.90979	6.78311	6.75342	6.68754	6.55495	6.73352	6.81145	6.79881	7.78319	7.00507	7.00824	6.90507	7.26767	6.94036	6.70824	7.02587	6.99459	7.06439	7.25309	7.13443	8.2855	8.1597	8.28115	8.23291	8.07546	8.05121	8.39483	8.55388	8.53339	8.90262	8.5978	8.63776
A_42_P495001	363103	7.61661	7.1874	7.14334	7.32014	7.16443	6.7579	7.48721	7.49552	7.50246	7.84385	7.84838	7.69516	8.2392	8.01521	8.08455	8.55429	8.54486	8.35145	8.01473	8.29992	7.24236	7.59795	8.9295	8.28779	8.42624	8.11721	8.49484	8.99981	8.59881	8.36627	9.05419	8.89023	9.02252	9.18912	9.14056	8.90316
A_42_P495969	25292	3.59367	3.59893	3.89321	3.92412	3.65403	3.4583	3.45391	3.76776	3.55917	3.73082	3.0205	3.3675	4.72951	3.68981	3.40303	4.79808	3.89804	4.66885	4.21802	4.57615	4.09263	4.06829	3.8759	4.37425	5.42249	5.471	5.22747	4.71806	4.91635	5.44246	5.21698	5.21339	4.80346	4.39271	5.45091	5.24741
A_42_P498273	24645	13.8932	13.9891	13.9919	14.2398	13.958	13.9946	13.873	13.9279	13.2461	13.7357	13.9891	13.9871	12.804	13.9543	14.2278	14.0255	14.1873	14.0813	13.6036	13.2814	13.5745	12.7436	12.6648	12.4202	12.6051	12.4223	12.4477	12.6278	12.8492	12.7691	12.4674	12.9299	12.8254	14.1397	12.5741	13.1842
A_42_P499158	25361	7.65322	7.51991	7.5926	6.4162	7.47876	7.15436	7.09475	7.20091	7.31716	6.93903	6.75928	7.02827	8.29855	7.26136	7.67467	7.20376	7.33892	7.73313	7.81805	8.45863	7.71425	8.90824	8.82363	9.17902	8.37042	8.69137	9.16474	9.38895	9.45511	9.69127	9.72691	9.26037	9.22339	8.80127	9.76331	9.37679
A_42_P499273	360823	10.1881	10.1103	10.1948	10.0719	10.2186	10.3136	10.1635	10.3234	10.1459	10.6225	10.5136	10.4712	10.3811	10.3068	10.3913	10.2838	10.2555	10.3652	10.0466	10.0709	10.0628	11.2735	11.0054	11.0965	10.8661	11.4113	11.3243	11.0343	10.9433	10.9856	10.5781	10.4659	10.4117	10.5206	10.3691	10.5594
A_42_P499282	361286	11.477	11.5233	11.5393	11.3059	11.3089	11.3382	11.4004	11.2108	10.9317	10.8661	11.3223	11.0498	10.6207	11.1608	11.1319	11.0797	10.9064	10.9452	10.8853	10.902	10.9657	11.1676	10.8748	10.7449	10.0925	10.4012	10.5087	10.0919	10.1573	9.98255	10.517	10.3436	10.3561	9.87951	10.1413	10.3479
A_42_P500847	287411	15.8833	15.9918	15.9663	15.9691	15.9691	15.9918	15.8736	15.9918	16.0917	15.9297	16.0737	15.933	14.83	15.834	15.9166	15.8983	16.0697	15.8401	15.6499	15.6055	15.512	11.4599	12.4326	12.465	11.0946	10.4002	10.3691	11.477	11.2895	11.973	12.3242	11.6768	12.2352	13.4644	12.9471	12.0188
A_42_P501233	29413	7.79442	7.16705	7.91046	7.53331	7.86092	7.26986	7.56561	7.98462	8.0659	7.79718	7.24236	7.31367	7.28022	7.59879	7.16705	7.38149	7.7301	7.52041	7.68175	7.2107	7.244	6.73438	7.08314	7.13718	6.0632	7.11423	6.50692	6.05503	6.29012	6.91137	6.71363	6.58297	5.42966	6.58474	7.05583	6.56449
A_42_P501877	24398	11.0043	10.5099	11.2132	10.8186	10.8925	10.8754	10.5881	10.7975	10.3913	10.2368	10.9546	10.5289	9.86616	10.4185	10.3966	10.3858	10.601	10.3234	9.9846	9.99309	10.2544	9.88287	9.78302	10.0319	10.4799	10.4799	10.3907	10.0945	10.0831	10.1217	10.4712	10.2488	10.2691	10.2527	10.0945	9.86399
A_42_P501972	315648	7.28782	7.11637	7.30658	7.01894	7.12627	7.12982	6.76009	7.03826	7.05948	7.16666	7.17677	7.09904	7.28499	6.86872	7.12982	7.17721	7.25954	7.4055	8.10992	8.57472	8.37627	7.48347	7.79303	7.71084	7.49291	7.56841	7.42433	6.95077	6.94384	7.29642	7.263	7.07248	6.89772	7.01352	7.43721	7.31275
A_42_P502590	307811	8.04221	8.21269	8.25519	8.49659	8.23386	8.62294	8.269	8.36872	8.66288	9.00357	9.50732	9.35081	9.45939	8.78583	9.78517	9.63775	9.71232	9.49384	8.24061	8.75861	8.38439	9.40303	9.15318	9.32269	9.52914	9.19629	9.199	8.84621	8.82578	8.87114	9.16575	8.91119	8.98346	8.94019	9.09239	9.0505
A_42_P502621	79253	4.88363	4.62849	5.14705	5.21456	5.32196	5.3899	4.82423	4.55398	5.12733	3.68845	4.05693	3.57257	5.67353	5.14875	3.80042	4.92977	4.86085	4.79769	5.76416	5.27233	5.56448	6.70872	6.65749	6.66663	6.6202	6.42956	6.31003	6.28503	5.38287	5.84209	6.29917	6.0238	5.82399	5.69588	5.74928	6.1598
A_42_P502759	64312	12.3566	12.0511	12.5719	12.2705	12.3719	12.2576	12.1226	12.0987	12.1248	12.1291	12.1248	12.1527	11.8211	11.9839	12.052	12.3183	12.162	12.4184	12.4589	12.4416	12.3983	11.5734	11.6427	11.7796	11.3664	11.4202	11.4479	11.1663	11.2743	11.2545	11.3095	11.4465	11.329	11.3908	11.3236	11.2728
A_42_P503626	361187	11.8421	11.8655	11.9172	11.9444	11.2956	11.2769	11.1163	11.3369	10.2516	10.9368	10.7443	11.3472	11.48	11.1533	10.942	11.4143	11.3215	11.7109	11.0279	10.9851	11.1582	13.0164	12.8133	13.2094	13.1088	13.3799	12.8655	12.1475	12.7188	12.823	12.1483	12.0312	11.8465	12.5614	12.0544	12.1673
A_42_P504549	362521	10.6119	10.536	10.3443	10.5099	10.6119	10.5366	10.567	10.4047	10.6369	10.3894	10.4958	10.572	10.9507	10.5894	10.454	10.5117	10.6882	10.7507	10.6109	10.4146	10.4582	12.0076	11.6982	11.93	11.873	12.0034	11.5741	11.7725	11.688	11.9831	11.8455	12.086	12.1107	12.0277	12.0739	12.2675
A_42_P504653	29243	2.47677	2.21792	2.57141	2.12049	1.96982	2.61532	1.94172	1.91382	2.63163	1.90007	2.43891	2.20349	3.74063	2.63995	2.20145	1.89684	2.71666	2.01769	2.36742	2.75518	3.3135	5.1321	4.89669	4.44985	6.2116	6.40118	6.95758	5.85846	6.545	5.77912	5.24534	4.88289	5.85356	5.95134	5.04318	6.50413
A_42_P505241	293504	6.93526	6.84332	6.7	6.62205	6.47232	6.98079	6.70922	6.61496	7.02323	6.51056	6.2584	6.68544	6.44465	6.48551	6.58297	6.9238	6.52519	6.86744	7.13355	7.52827	7.10712	7.99693	8.25077	7.97851	7.39632	8.01521	7.66125	7.25749	7.24809	7.71215	7.55405	7.43584	6.5669	6.87684	7.52331	7.13142
A_42_P506402	246771	12.7926	12.9856	13.9331	13.6139	13.294	14.1153	13.7785	13.9927	14.1661	14.8073	15.03	15.0429	11.3642	12.4557	14.4162	12.8032	13.1894	12.3111	14.2507	14.0271	13.9731	11.2346	11.4365	11.6525	11.0979	11.0235	11.0279	11.1655	11.27	10.6406	12.6266	12.8195	12.3119	12.0286	10.9446	11.3408
A_42_P507566	299339	8.54203	8.58971	7.48493	7.78953	7.54497	8.48201	8.5488	7.80695	7.71517	7.87499	8.21215	7.76333	7.52041	7.13443	8.2065	5.92411	6.20053	6.72383	7.83467	7.89792	7.92369	7.11	7.55558	8.95737	7.04436	6.80778	6.56844	7.95061	7.84429	7.84385	7.59924	7.83428	7.42917	7.58083	7.47751	8.46773
A_42_P508085	287129	11.5693	11.6029	11.6636	11.5878	11.7052	11.7101	11.5446	11.4723	11.4591	11.1346	10.8223	10.8354	11.0959	11.4018	10.8919	11.0199	10.771	10.8549	11.1933	11.3318	11.224	10.6577	10.7406	9.89381	10.5973	10.6113	10.2925	10.3395	10.2967	10.3775	10.863	10.585	10.617	10.1418	10.7177	10.4636
A_42_P508185	246774	10.7611	10.8304	10.7847	10.494	10.9246	10.7042	10.7028	10.7847	10.9824	10.7479	10.6602	10.5213	10.4378	10.4571	10.486	10.6157	10.4847	10.6741	11.1098	11.3694	11.0997	9.89816	9.79251	10.026	10.2461	10.0612	9.87848	9.84225	9.77494	10.1072	9.88223	9.69343	9.71373	9.28308	10.1205	9.91797
A_42_P508415	100361126	9.67072	9.75222	9.54656	9.63401	9.58972	9.43725	9.40912	9.44231	9.28448	9.34373	9.52435	9.55992	9.1653	9.56742	9.53983	9.55992	9.62195	9.44835	9.14705	8.81257	9.00974	8.81072	8.93037	8.76928	8.922	8.91859	8.96308	8.5624	8.45718	8.45581	8.65799	8.61657	8.52779	8.98998	8.48542	8.67937
A_42_P508471	25106	7.02027	7.09665	6.99661	7.01944	6.98928	6.77385	6.78475	6.6373	6.05145	6.2267	6.48637	6.47066	4.55591	6.28892	6.64609	6.29411	6.37884	5.91942	5.28798	4.99074	5.38512	3.12638	4.02625	3.63254	2.14655	2.68292	2.74526	2.08385	2.29511	2.18702	2.86231	2.67731	2.41901	3.73528	2.98651	2.81942
A_42_P509967	116726	4.34144	4.15128	4.41539	4.5115	4.10061	3.76734	4.28541	4.38168	4.93408	4.22363	4.65378	4.33476	3.76953	4.29165	4.39431	4.35657	4.08124	4.0498	4.84111	4.35247	4.86389	3.99726	3.79999	4.02139	3.36201	3.00678	2.81313	3.00752	3.22899	3.30743	4.18238	3.23779	3.38678	3.54439	3.43968	3.21253
A_42_P512460	288480	12.6114	12.5124	12.4903	12.4684	12.4965	12.4213	12.3389	12.2593	11.7766	12.1125	12.3031	12.3423	11.9616	12.2632	12.4194	12.5027	12.4893	12.31	11.8692	11.5021	11.7591	11.3876	11.4187	11.2858	10.9297	11.0617	10.9748	10.8433	11.0036	10.987	10.9082	10.779	11.2045	11.3369	10.9599	11.0749
A_42_P512838	301227	7.95562	8.03627	7.51307	7.84891	7.84516	8.32609	8.00127	7.94971	8.51766	6.9217	6.85326	7.19681	7.96851	8.05859	7.5143	9.37915	9.13476	9.21467	8.66742	8.41102	8.50928	10.1109	10.1698	9.53734	9.68919	10.1311	9.40769	9.8747	9.84966	10.0113	9.86502	10.0363	10.2093	8.33951	10.1592	9.0736
A_42_P513050	294103	8.61929	8.45675	8.54727	7.98976	8.59162	8.63165	8.32508	8.37575	8.63301	7.86563	7.84333	7.82515	8.17454	8.36766	8.0996	8.18841	8.20499	8.23071	8.39722	8.47638	8.33816	7.78242	7.88408	7.48677	7.44906	7.61292	7.31675	7.64951	7.46188	7.54797	7.78643	7.38502	7.64692	7.09516	8.11273	7.3329
A_42_P513294	308690	9.70632	9.89208	10.1228	9.7393	9.80901	10.1674	10.1284	10.3436	10.4935	10.4834	9.36843	9.93937	10.4817	9.72474	9.94082	10.1991	9.53935	9.87799	10.099	10.3894	10.0612	11.9573	12.2559	12.1772	11.1359	12.4589	12.7473	11.7758	11.7878	11.5288	12.2705	12.0688	13.0275	11.9453	11.8354	12.8182
A_42_P515346	25152	5.05106	5.78388	5.99671	5.59234	5.384	5.3608	5.07616	4.6673	4.49971	5.02399	5.45684	5.8487	7.1539	5.72469	5.32352	5.3875	5.24105	5.55076	4.15549	5.05582	5.02399	9.67599	9.73726	10.0499	9.29227	9.35577	9.10889	9.75765	9.75002	9.66559	9.48352	9.94187	9.65545	9.50982	9.4875	9.85999
A_42_P515405	294235	8.18715	8.44509	8.97865	8.58809	8.39438	8.09384	8.31118	8.15112	8.20214	7.94507	7.90692	8.06982	8.47768	8.16647	8.13723	8.21166	8.19606	8.02746	11.2332	11.362	11.2916	10.3646	9.80441	10.1563	8.57557	8.21545	8.15598	8.9702	8.7365	9.1441	8.86829	9.37208	8.53294	8.78255	9.14103	9.19061
A_42_P515876	81761	9.03276	9.09615	9.18482	9.08781	9.40871	9.04109	9.08877	9.14015	9.17755	8.33622	8.07716	8.03087	7.92475	8.2089	8.43431	8.12604	8.13543	8.27789	8.71724	9.10135	8.87491	8.34629	8.36272	8.19009	8.21357	8.21166	7.83858	7.7524	7.62247	8.22149	7.87553	7.71301	7.52943	7.65514	8.00127	7.71382
A_42_P516658	310614	8.2874	8.08679	8.34271	8.47308	8.32231	8.22239	8.20394	8.15693	8.4119	7.86268	8.12167	8.02195	8.70776	8.86477	8.44449	8.87759	9.43638	9.33363	9.74194	9.85406	9.59288	8.84216	8.97206	8.71963	9.08322	8.97481	9.23572	8.8656	8.78682	8.98488	8.88844	8.98957	9.0083	8.48584	8.729	8.7436
A_42_P517253	316005	8.79628	8.76088	8.7776	8.81395	8.59017	8.5929	8.69274	8.63204	7.39812	8.65751	8.76167	8.87797	8.31173	9.04034	8.9018	8.73418	9.08138	8.8656	8.25788	7.8701	8.16239	7.69948	7.66596	7.49644	7.61292	7.52131	7.46962	6.99319	7.26136	6.89273	7.06989	7.21333	7.24723	8.30266	7.19721	7.45598
A_42_P517399	81505	11.74	11.3592	11.5819	11.2038	11.4255	11.4702	11.1533	11.2941	11.557	11.0187	10.6595	10.9643	11.8265	11.3876	11.0668	11.3272	11.5584	11.7842	11.5609	11.9434	11.6559	12.7972	13.3146	13.0903	12.4395	12.8724	12.8275	12.8969	12.8607	13.1008	12.9165	13.0164	12.848	12.1764	13.1075	12.8347
A_42_P517515	300797	10.3978	10.5762	10.3454	10.4817	10.2311	10.2156	10.1909	10.2727	9.19016	10.0638	10.2985	10.3829	9.89816	10.3317	10.4866	10.1783	10.1767	10.1497	9.61322	9.25228	9.57316	9.97169	9.90267	9.67171	9.69632	9.57865	9.45996	9.1545	9.43539	9.08692	9.03901	9.13052	9.19267	10.0903	8.73377	9.27004
A_42_P518855	170929	2.44671	2.25626	2.20785	1.89979	2.69419	2.47352	2.16671	1.91538	1.9445	2.09008	2.03242	2.12284	3.16343	2.75799	2.89601	2.13924	1.99249	2.98098	2.9473	3.29485	3.63689	4.29755	4.44574	4.28336	4.79769	5.70829	5.30488	4.21431	4.1687	4.1459	2.78293	2.71861	2.88412	3.02522	4.07032	4.5229
A_42_P519807	100361126	5.90143	5.99934	6.45962	6.38935	6.09836	6.46898	6.32992	6.44056	6.63819	6.08084	5.6312	5.94463	6.62948	6.22632	6.17916	6.39908	5.07874	6.16097	5.75467	5.41591	5.63273	5.75543	6.06445	5.50473	6.8751	7.24276	6.83381	7.55405	7.30138	7.22943	6.9863	7.46584	7.54937	7.21202	6.96366	7.08976
A_42_P520349	64195	7.82833	7.87409	7.60895	8.30186	7.7037	8.68697	8.52875	8.78132	9.14747	9.24887	9.10989	9.30017	9.48457	8.8486	9.63343	9.07823	8.60691	8.98957	8.9172	8.77389	9.01354	10.4152	10.5459	10.5278	10.8298	11.0869	10.8754	10.7814	10.8661	11.0348	10.0096	10.0786	10.2174	9.31489	10.3618	10.0913
A_42_P522582	303233	5.64992	5.23745	5.05621	6.5714	5.4254	5.92006	5.32511	5.61745	5.28798	5.53456	5.921	5.38287	3.88814	4.5071	4.51487	5.73653	5.11667	5.599	3.48937	3.99843	4.48596	3.42312	4.04561	5.4894	3.91923	3.18206	3.77482	2.76169	3.56172	3.79405	3.54402	3.10309	4.00375	5.77657	4.59953	4.56863
A_42_P522638	298906	6.53222	6.15864	6.43212	6.04558	6.02808	6.302	6.2691	6.50534	6.30049	6.36546	6.10664	6.20534	6.83381	6.30854	6.17146	6.52678	6.33508	6.93286	6.06228	6.11428	5.95472	7.67389	7.90192	7.57561	7.09708	7.4026	7.092	7.37857	7.51991	7.6743	7.63266	7.50291	7.5446	7.22261	7.69416	7.67846
A_42_P523070	303575	8.01116	7.16915	7.5143	6.22994	7.01434	6.49713	6.81189	7.34195	7.79914	7.01992	7.09058	6.48687	7.0526	7.12586	7.26052	6.47357	6.67838	6.8284	6.5394	6.28387	6.16677	7.03875	7.35579	6.92681	5.61586	5.8314	6.12523	6.98236	7.08796	7.24913	6.15864	6.71817	6.9038	6.91473	7.11423	6.16339
A_42_P523517	287803	10.6589	10.8537	10.6333	10.7152	11.0603	11.1478	10.8447	10.5999	10.6395	10.8146	10.7827	10.8271	10.6119	10.5659	10.5213	10.9605	11.0442	10.6798	11.9821	11.5504	11.7676	11.6783	11.5035	11.3355	11.3747	12.1283	12.0267	11.6234	11.5925	11.2577	11.7716	11.9085	11.5189	11.8622	11.4041	11.5233
A_42_P523612	499497	13.8882	13.9473	14.4325	14.039	13.9784	13.9668	13.8351	13.9313	13.8501	14.2123	13.9103	14.0167	13.8661	13.6513	13.7012	13.8836	13.977	14.0207	13.549	12.9449	13.5297	14.1592	14.1435	14.4418	14.4359	14.3708	14.07	14.81	15.0239	14.99	14.8519	15.1547	15.0092	15.9888	15.3728	15.3439
A_42_P524308	29439	11.9434	12.0019	11.9793	12.0136	11.7833	11.6918	11.6863	11.6701	10.8537	11.5423	11.6518	11.7651	11.2728	11.7335	11.7265	11.7577	11.7964	11.7493	11.4687	11.0235	11.4539	11.2978	11.2762	11.1663	11.0223	11.0163	10.9717	10.6383	10.8462	10.5999	10.4935	10.5164	10.552	11.0762	10.2703	10.5289
A_42_P524536	24907	9.41271	9.58437	9.46664	9.82082	9.66275	9.77345	9.76151	9.80338	9.94343	9.46093	9.50526	9.53116	10.1954	9.40457	9.48253	10.0533	10.0526	10.1067	10.2657	10.1965	10.1846	10.3514	10.5176	10.2703	10.8841	10.852	11.1417	11.5563	11.3804	11.6066	11.5965	11.7947	11.5621	10.777	11.5711	11.5584
A_42_P524633	619558	12.2488	12.2087	12.2003	13.0082	12.1657	12.3485	12.5502	12.6418	12.4628	13.1112	13.3728	13.5072	13.3315	13.3133	13.6707	13.472	13.6867	13.8695	10.7962	11.5233	11.3376	12.2787	12.2898	12.6323	13.6214	12.8619	13.0786	12.8643	12.9794	12.573	12.2479	12.3465	12.592	12.9116	12.3719	12.2659
A_42_P526293	689397	9.82171	9.76797	9.67452	9.42091	9.32316	9.18718	9.11278	9.29804	8.20499	9.16629	8.99838	9.13677	8.16875	9.57527	9.35993	9.16333	9.43595	9.34373	8.40255	7.49693	8.36272	8.06882	7.86226	7.74967	6.67794	6.88553	6.90306	7.0287	7.74817	7.32622	6.98761	7.00619	7.38783	8.31439	6.79009	7.20091
A_42_P526712	297481	9.98047	9.93588	9.9611	9.87139	10.0167	9.8573	9.79891	9.7599	9.30358	9.43595	9.84804	9.78081	8.83273	9.72374	9.8872	9.62292	9.77226	9.5359	8.9065	9.17851	9.27004	8.25431	8.39538	8.07896	8.11992	8.21449	8.17118	8.04623	8.16406	7.96422	8.37807	8.58177	8.3088	8.42808	8.58527	8.72626
A_42_P526728	315484	8.85833	8.86201	9.12548	8.72362	9.023	9.674	8.8112	8.87797	8.80928	8.39483	8.26437	8.40533	8.05634	8.38257	9.43539	8.5831	8.99508	8.50783	8.451	9.18578	9.05505	8.65799	9.0692	9.2007	9.5863	9.28969	9.0736	8.97684	9.82486	9.20389	10.051	10.0715	10.6176	10.5341	10.0122	10.4898
A_42_P527070	171128	10.3502	10.1418	10.0628	10.2715	10.4522	10.2152	10.1568	10.0505	10.3068	9.99062	9.99574	9.64048	9.12755	9.674	9.51648	10.3594	10.2482	10.211	10.4298	10.3561	10.4124	9.37208	9.30412	9.47429	8.92096	9.45612	9.06244	8.90316	8.78441	9.00265	9.0457	8.87636	9.12755	8.35994	9.32083	8.36583
A_42_P528374	24661	8.30973	8.14842	8.23338	8.41288	8.29949	8.52296	8.60244	8.64166	9.10533	9.44064	9.12993	9.49437	9.11856	9.39365	9.21172	9.36688	9.16767	9.06693	9.05465	8.64971	8.96631	8.66696	8.42063	8.6221	10.0238	9.53935	9.14262	9.96053	9.81772	9.61985	10.5015	9.17797	9.42247	8.96254	8.31796	8.5011
A_42_P528537	25164	4.92077	4.24057	4.42224	3.54557	3.9924	4.03585	3.58783	4.16789	2.84491	3.45658	4.29835	4.29128	6.32574	3.58499	4.14004	4.05439	3.75854	4.14411	5.56359	5.9823	5.69815	7.99417	8.26857	7.86131	9.07557	9.27301	9.69397	10.3282	10.2855	10.3842	9.06731	9.85629	9.66382	10.2339	9.54044	10.41
A_42_P529193	289217	13.8988	13.8218	13.7706	13.8255	13.7518	13.757	13.9007	13.9053	13.8167	13.9265	13.9279	13.9185	13.576	13.8455	13.965	13.5943	13.5774	13.6723	13.4838	13.1388	13.4425	12.3111	12.3536	12.2281	12.3362	12.2945	12.2112	12.5557	12.5312	12.83	12.7284	12.529	12.4075	12.6927	12.4153	12.2723
A_42_P529514	294390	8.34629	8.65378	8.57235	8.88613	8.61983	8.76567	8.6742	8.65333	8.74612	8.71637	8.8296	8.66923	8.86201	8.65242	8.9013	8.64913	8.71586	8.7854	8.63251	8.9795	8.89799	8.90497	8.93771	8.95415	9.32428	8.86518	8.99586	9.18435	9.04109	8.96076	9.42503	9.44064	9.19585	9.36888	10.0149	9.65309
A_42_P529550	245986	6.65638	6.61625	7.1682	6.82095	6.86568	7.11553	6.95118	6.86792	6.96405	6.57724	6.31606	6.57016	7.09867	6.97995	6.64657	7.21377	6.78359	7.43166	7.47041	7.67991	7.67991	8.30088	8.51994	8.28069	7.79348	7.61586	7.78994	7.74916	7.57989	7.99223	8.62716	8.22284	8.0703	7.89792	8.59926	8.06469
A_42_P529780	192209	6.32456	6.5911	6.59029	7.07529	6.92985	6.8751	6.91022	6.86654	7.08349	6.83675	7.32231	7.34545	5.94842	6.84291	7.47522	7.44553	7.0535	7.36834	6.51952	7.07248	6.83466	5.54142	5.23448	4.59527	5.45514	5.11839	5.00633	4.90835	4.7628	5.09633	5.73692	4.94926	4.70559	5.11667	5.24781	4.66536
A_42_P530396	363836	9.91735	9.83156	9.94248	9.77058	9.61887	9.4616	9.5545	9.50137	8.5325	9.41517	9.57022	9.65761	9.26272	9.69886	9.60829	9.50286	9.59191	9.65605	9.199	8.76167	9.05338	9.15646	8.99508	9.05646	8.76296	8.8954	8.85375	8.39113	8.72131	8.52927	8.27654	8.37664	8.48584	9.45707	8.3358	8.67803
A_42_P531684	363198	6.75964	6.68303	6.60493	6.33784	6.22994	6.38582	6.10709	6.26858	5.8671	6.1848	6.43523	6.1844	6.10284	6.11673	6.53579	6.44918	6.46616	6.65673	5.63402	5.75467	5.63839	6.05839	6.07837	6.01504	5.74076	5.42996	5.56313	5.18933	5.23369	5.30333	5.64527	5.68807	5.75141	5.99934	5.93397	6.06721
A_42_P534172	117054	11.3997	11.0797	10.0825	9.21172	10.1875	11.4807	10.6957	10.0186	11.238	10.6519	10.1719	10.1794	10.286	10.5633	9.49263	9.37743	9.36511	9.90439	10.6333	11.0095	9.81152	9.82339	8.89159	7.59924	9.26663	9.86674	9.42358	8.9013	9.82432	9.00023	7.14897	7.87045	8.26719	6.28255	7.08609	6.5899
A_42_P535608	304648	5.67989	5.19279	5.27466	3.52658	4.28964	4.42349	3.66448	4.56392	3.69831	3.78076	4.10208	3.50945	4.68824	3.97292	3.98297	3.30983	3.98944	4.34101	3.15209	2.54979	2.98572	5.04575	5.48618	5.19187	2.60643	3.40565	2.7302	2.99457	3.48892	4.27909	3.03186	3.44757	3.62478	4.16827	4.774	3.64617
A_42_P535644	79252	10.9246	10.7782	11.0368	11.2916	10.6976	10.5544	10.4117	10.4169	10.1605	10.3395	10.4847	10.5514	10.5875	10.6595	11.3724	11.2065	11.4723	11.091	10.9246	11.1582	10.9	10.4782	10.5302	11.4982	9.8355	9.62923	9.03117	9.88005	9.87425	10.2749	10.4878	10.3697	10.0956	10.5225	10.6245	10.5335
A_42_P535743	311952	11.0674	11.2845	11.1009	11.1353	11.0797	11.0036	11.0036	11.0095	10.4624	10.9183	10.9643	11.0462	10.6851	10.8583	11.1846	10.8938	10.779	10.6686	10.7955	11.1313	11.0475	10.038	10.262	9.94133	10.2406	10.065	10.0852	10.3317	10.4348	10.2584	10.4291	10.4084	10.4002	11.1691	10.4689	10.584
A_42_P536292	85382	3.66645	4.32276	4.54635	4.01338	4.11492	4.37348	4.352	4.59988	5.16146	4.04325	4.3683	4.14965	4.37348	4.35976	3.83648	4.37968	4.33767	4.08377	4.38266	4.4254	4.50007	4.90908	4.84425	4.93103	4.70965	4.60443	4.61936	5.52478	4.83909	5.13993	5.52388	5.31707	5.48618	5.83354	6.07873	5.53696
A_42_P536403	313409	2.34464	2.32416	2.80372	2.27765	2.6069	2.85667	2.18596	2.20762	1.9222	1.92528	2.37074	2.38631	2.50375	2.72635	2.41613	2.74126	2.78496	2.35443	1.93111	2.65508	2.66987	5.58492	5.46855	5.61376	6.26367	6.8284	6.91022	6.52844	6.86226	5.82875	5.89221	7.03789	5.73524	5.92494	5.49909	6.17222
A_42_P536525	297748	11.5637	11.7511	11.6593	11.4054	11.2969	11.3158	11.3747	11.54	10.5715	11.3081	11.6974	11.546	10.8588	11.7852	11.8293	11.6177	11.8747	11.7788	10.9851	10.5071	11.1554	10.5015	10.233	10.2533	10.0324	10.2442	9.88005	10.0331	10.4553	10.1077	10.1347	10.4465	10.5176	11.6343	10.2272	10.5003
A_42_P536564	307503	12.387	12.4728	12.4093	12.5166	12.4184	12.3265	12.2936	12.3057	12.1151	12.3566	12.4114	12.4243	12.5271	12.3183	12.4628	12.5698	12.6683	12.6395	12.8677	12.9174	12.8922	13.6124	13.4548	13.5246	13.3416	13.2583	13.3581	12.8514	12.7341	12.7416	12.7749	12.7394	12.66	12.5794	12.4395	12.7218
A_42_P536702	50683	2.60427	3.52705	3.03285	2.78376	3.99843	3.45974	2.83282	3.1325	3.98639	1.87854	2.7357	3.07406	4.28583	4.6794	3.47194	3.6166	2.87466	3.04595	3.08196	2.5004	3.13609	8.52124	7.153	7.68228	8.25268	9.03667	9.38336	9.1623	9.67549	8.90262	8.32868	8.18623	8.93641	8.95273	8.28115	8.6183
A_42_P536741	690315	4.5169	4.21124	4.53427	4.63819	4.02958	4.66606	4.72375	4.77355	4.05353	4.73325	4.88449	5.24979	7.50557	5.70312	5.62011	6.3703	6.41077	6.55451	5.73929	6.02686	5.68024	6.84924	7.21281	6.76382	6.42345	6.34643	6.66577	5.46725	5.80155	5.18975	6.2793	6.01925	6.54788	5.94508	5.9245	6.44347
A_42_P537971	362279	4.78248	4.29668	4.7869	4.30094	3.74198	3.0859	3.80425	3.61156	2.08733	3.40849	4.34441	4.47286	3.75263	3.91798	3.92779	4.56283	4.42499	4.84673	2.8877	3.12682	2.93645	4.35385	4.10024	3.88063	4.52132	4.68994	4.68824	4.18688	4.49792	3.83768	4.20904	4.20038	3.89201	5.14398	4.2787	4.97542
A_42_P538135	25329	6.08377	6.14363	6.51706	7.29642	6.34599	6.52077	6.49885	6.56892	6.56981	7.05533	6.21688	5.81553	5.64305	6.2515	5.97038	5.95717	5.79437	6.04966	5.17662	5.24641	5.65822	5.37758	5.22148	6.42956	5.24381	5.08663	4.79528	5.12484	5.40668	5.36292	5.06677	5.13432	5.60478	4.99826	4.62709	4.06829
A_42_P538334	361111	13.2132	13.174	12.8434	12.8845	13.2211	12.9964	13.0363	12.8922	13.3291	12.886	13.0119	13.0454	12.8195	12.8607	12.992	13.3894	13.1579	13.076	12.9794	12.7993	12.9935	11.3209	11.5446	11.0113	12.067	12.0979	11.9555	12.1283	12.0987	12.2624	12.5322	12.5389	12.1392	11.6824	12.0801	11.9545
A_42_P538670	66021	4.28701	4.49433	4.17485	4.20458	4.29796	4.47833	3.2237	4.00432	3.84033	4.4903	4.02769	4.62755	4.68099	4.20038	4.32201	5.10306	4.61845	5.10653	4.18191	4.31258	3.74105	5.5479	5.42046	5.15261	5.1208	6.24335	5.02399	5.13047	5.70535	5.38172	4.56529	4.71627	4.53346	5.52552	4.72664	5.19645
A_42_P540609	680711	6.90584	6.66311	6.50534	7.04355	7.09665	7.55367	7.52181	7.55464	7.9401	8.10942	7.70664	7.35986	7.35579	8.13166	7.52084	7.85626	7.81507	6.97598	7.87409	7.49374	7.63442	6.53053	6.72648	6.86968	7.37294	7.12849	7.8461	8.25077	7.62644	7.92994	7.90387	8.0659	7.93591	7.43083	7.54497	7.16666
A_42_P540711	171099	9.01713	9.0371	9.23168	10.0956	9.15837	9.10659	9.2405	9.27348	8.9096	9.54195	9.44549	9.69233	9.26316	9.21367	9.3396	9.50093	9.15496	9.56967	8.26164	8.9859	8.60652	9.72161	9.84278	9.66869	9.99109	9.86781	10.447	8.74038	9.22283	8.36766	9.03939	8.50783	9.48951	9.99802	9.40822	9.02252
A_42_P540774	24158	16.1568	16.1811	16.1342	16.117	15.9166	15.9599	16.1412	15.9888	15.0855	15.9981	16.0665	16.0267	15.68	16.0951	15.8955	16.001	15.7559	16.0406	15.856	15.1649	15.8225	13.623	13.7608	13.3922	13.9891	14.0424	13.8097	13.5833	13.8988	13.7061	14.1888	13.6054	13.4488	14.0571	13.4928	13.3624
A_42_P540908	288919	9.08965	8.97431	9.04858	9.02168	8.84812	8.60691	8.634	8.59561	7.67846	8.65083	8.85961	8.85464	8.19938	8.93183	8.85464	8.98488	9.08692	9.03667	8.373	8.10942	8.5011	9.17208	9.09769	9.09326	8.38257	8.26388	8.3214	7.48075	7.73445	7.49972	7.21674	7.44842	7.5454	8.41147	7.22906	7.58518
A_42_P540972	305302	5.15787	4.93055	5.69297	5.344	4.93408	5.76757	5.60898	5.56904	5.36532	6.1517	6.08957	5.99056	5.52033	5.40376	6.43279	6.28694	6.30362	5.63959	5.49717	5.87933	5.36767	5.68691	5.73769	5.28411	5.41555	5.78813	5.83507	6.53617	6.18359	6.15212	6.49846	5.74114	5.97197	5.59946	6.43523	6.22592
A_42_P541025	24963	9.82591	10.0461	10.1373	10.5272	9.93886	9.63454	9.84386	9.68661	9.21226	9.69021	9.70758	10.0572	8.87256	9.43319	9.52812	8.6364	8.73224	8.82269	6.84667	6.71412	7.54627	9.86877	9.75124	9.68101	9.50383	9.46714	9.86359	9.60292	9.71232	10.2516	9.26907	9.05293	8.85961	9.47472	9.42653	8.8825
A_42_P541884	362418	7.12544	7.1451	7.37015	7.67171	7.50246	7.77971	7.23567	7.20376	7.79769	9.39735	9.26086	9.48951	8.64865	8.46141	8.53579	7.78413	7.42797	7.85134	8.08501	7.78556	8.15598	8.42259	8.52875	8.58042	10.1857	8.71063	9.43827	9.71073	9.44064	9.42858	9.73462	9.36795	8.97594	9.49636	9.45459	9.34428
A_42_P542638	363122	11.6525	11.882	11.8396	11.8446	11.5172	11.5863	11.6162	11.6299	11.0336	11.4614	11.4614	11.6059	10.7808	11.4509	11.3243	11.1184	11.218	11.2509	9.59669	9.49263	10.0578	10.2668	10.607	11.3759	10.0758	10.1119	9.5727	10.2955	10.6314	10.4495	10.4072	10.7369	10.6602	10.869	10.6709	10.6038
A_42_P542727	299714	4.60824	4.79486	5.5586	5.17902	5.35918	5.31445	5.44006	5.77826	5.00891	5.52942	4.32978	5.33547	3.4736	4.71556	5.34689	5.38437	2.98324	4.59912	4.71806	5.14268	4.80214	4.71429	5.17902	4.88363	4.93181	4.05148	3.97335	3.47615	3.35237	4.12143	4.70198	4.44651	4.60281	5.02058	5.65859	5.35117
A_42_P542773	361836	6.25665	6.53539	6.33624	6.17992	6.12595	6.18517	6.01276	6.05664	5.70109	6.24914	6.32912	6.35741	6.37624	6.27122	6.41787	6.16677	6.28181	6.36046	5.94022	5.95384	6.08293	7.33249	7.22621	7.60567	7.98516	7.98877	7.92575	7.29364	7.39169	7.04716	7.75808	7.82558	7.47345	7.47567	7.37994	7.98183
A_42_P543004	84607	6.79881	6.83769	7.04766	6.27801	6.83341	7.27385	6.62754	6.53784	6.50824	6.34801	6.21522	6.3956	5.94301	5.53618	5.96652	5.7522	6.26046	5.62831	6.84756	7.58464	7.57333	5.9797	5.91695	5.81597	6.67885	6.28503	6.18187	6.32949	5.98015	6.20737	6.94832	6.67233	5.95054	5.74248	5.82179	6.74019
A_42_P543226	299700	8.64535	8.53123	8.33063	8.23018	8.37701	8.34588	8.2539	8.37701	8.55707	8.70596	8.61524	8.76928	9.92229	8.8954	9.08322	9.3356	9.27991	9.40554	9.77398	10.0357	9.79251	9.50137	9.51289	9.45263	9.95357	9.85999	9.98639	9.54656	9.35797	9.81469	9.67452	9.60726	9.77398	9.31947	9.979	9.88165
A_42_P544601	24230	11.4313	11.0089	11.6093	11.3759	11.837	11.1163	11.3166	11.0855	11.5594	11.0101	11.1057	11.7766	12.6714	11.5718	11.2509	11.7101	11.7126	12.1968	11.5948	11.2539	11.8561	12.5633	12.8872	11.651	12.108	11.8552	12.2685	13.944	13.0414	13.4184	12.9459	13.1477	13.6627	12.8357	13.2094	13.9492
A_42_P544898	360551	9.17004	9.06546	9.17714	9.03412	9.2372	9.07603	9.03214	9.06444	9.01809	8.90741	8.32367	8.50688	8.65146	8.73304	8.01473	8.39538	8.16239	8.75861	8.44449	8.9295	8.92514	8.42317	7.9289	8.52124	7.71127	7.28238	7.45364	7.60153	7.29765	7.04015	7.55367	7.16787	6.76345	6.89772	7.84095	7.87457
A_42_P545129	60431	11.0306	11.6192	11.546	11.4241	10.5427	11.3102	10.8134	11.3438	9.66837	10.5646	10.7234	11.2707	10.62	11.2219	11.1561	9.86674	10.2059	10.2584	10.2003	8.9013	9.21172	9.87425	10.7191	9.00542	9.62041	9.41765	9.8856	9.94596	10.2168	9.96472	9.76151	10.0319	9.20828	10.5076	8.75861	10.0663
A_42_P545943	54231	11.6872	11.6117	11.0107	10.3697	11.0343	11.8672	11.4313	10.8754	11.5467	11.2969	10.775	10.9593	10.8593	11.4011	10.7102	10.9272	10.3781	10.9045	12.0492	12.3092	11.6427	10.5295	9.92129	9.27748	10.3148	10.3062	9.92891	9.2869	9.80901	9.74085	8.81853	8.5687	8.57644	7.93635	8.45241	7.74493
A_42_P546179	360937	12.0446	11.6677	12.1968	11.9383	11.94	11.9831	11.8472	11.6289	11.7749	11.6314	12.4589	12.4056	12.7749	12.9964	13.34	12.0951	12.5354	13.1388	11.1528	11.1411	10.9433	12.4194	12.3171	12.1335	12.592	12.7416	12.6029	13.2012	13.1621	13.0069	12.528	12.3942	12.5072	12.6793	12.8504	12.5942
A_42_P547213	308283	7.06354	7.33436	7.0095	7.17337	6.91559	6.97914	7.02915	7.07748	6.98798	7.08398	7.31847	6.91174	9.107	7.41363	7.23047	7.45233	8.00644	8.27376	7.66366	7.24056	7.88601	8.09431	8.0663	7.47345	9.09143	8.64631	8.90607	8.92614	9.01397	9.28135	8.96719	8.86596	8.69951	8.54679	8.5325	8.80742
A_42_P547629	298890	7.07613	7.01618	6.59755	6.57181	6.51997	6.79627	7.23646	7.11553	7.55611	7.90561	8.10187	7.7996	8.96859	8.43045	8.20542	8.61252	8.82411	8.77534	7.75144	7.92663	7.64607	7.36834	6.82191	7.4026	7.50384	7.69598	7.3477	8.26303	8.0241	7.82785	7.38149	7.4766	7.76465	7.69848	7.40939	6.9863
A_42_P547976	317322	11.8066	11.6974	11.8524	11.4554	11.549	11.546	11.4061	11.6525	11.7788	11.5385	11.1277	11.3583	11.5385	11.5296	11.1548	11.5013	11.2058	12.001	11.1499	10.9755	10.9471	10.7644	10.6901	11.1252	10.8447	10.7867	10.3818	10.6519	10.8378	10.3702	10.6296	11.0972	10.8708	11.2116	11.1009	11.1834
A_42_P548410	50559	5.86575	5.66341	5.55954	5.45756	5.11121	5.24823	5.82875	5.77238	5.50745	6.26598	6.57912	6.22832	7.13632	6.88003	6.30165	6.78359	6.7579	7.19072	7.02193	8.12082	8.28883	5.99766	5.81838	5.53341	6.88761	6.38127	6.59393	5.46985	5.70911	5.04204	5.95472	5.26096	5.14836	5.10498	5.17794	4.96764
A_42_P550264	363017	7.80787	7.75905	7.61029	7.78319	7.75144	7.73313	7.67709	7.74357	8.09283	8.01838	8.08964	7.93547	8.48026	7.87285	8.15693	8.34629	8.71764	8.72167	8.36904	8.85279	8.56288	8.45863	8.41102	8.52554	8.95635	8.72084	8.65936	8.38678	8.30044	8.41724	8.63001	8.44185	8.74225	8.21406	8.95371	8.84725
A_42_P550360	292866	6.4091	6.65097	6.02423	5.7023	5.7952	5.97119	6.58956	7.07347	7.23188	6.89949	7.04475	6.87179	9.66223	7.08314	7.06096	6.4563	6.24835	6.50202	7.60567	6.78066	7.49925	9.39592	8.54532	8.01735	10.1613	11.2234	11.2078	10.182	10.6369	9.95357	9.62244	9.7745	10.3708	9.82082	10.1261	10.2979
A_42_P550624	501582	4.21333	4.16458	4.14285	4.10061	3.5932	3.36669	3.96905	4.09481	3.24742	4.67309	4.56617	4.70883	5.32604	4.06354	4.64728	4.89808	5.35043	5.09381	4.04398	4.339	4.4439	4.60649	4.44135	4.17041	4.83454	4.95552	5.06952	5.90835	5.49589	5.31368	5.32604	5.18729	5.22096	5.49663	5.4059	5.92146
A_42_P550914	361795	8.56475	8.23291	8.12346	8.49789	8.05455	8.45345	7.48202	7.31323	8.11992	6.69203	6.82095	8.12701	7.72783	7.63628	6.968	7.98557	7.39169	9.34929	8.27271	8.8282	7.92853	8.76129	8.65288	8.98346	8.71545	9.72635	9.34166	7.81368	8.31554	7.46723	9.83899	9.12407	9.4245	8.47921	9.16173	8.78937
A_42_P551055	360793	8.39015	8.80422	8.79263	8.63542	8.88062	8.65333	8.49359	8.39538	8.40855	8.65704	8.73994	8.89117	9.48993	8.91859	8.77626	9.43006	8.95593	8.74133	8.96818	9.24106	8.93446	10.0324	10.0265	9.97169	10.1863	10.2156	10.3001	9.76331	9.66327	9.55992	9.76381	9.8024	9.80851	10.038	9.80657	9.94887
A_42_P551104	64387	11.5933	11.1163	11.5703	10.5827	10.9946	11.7391	11.2443	11.5615	11.4614	11.4492	11.1437	11.3534	12.4445	11.4807	11.2375	11.7842	11.7015	11.6327	11.329	11.2017	11.4098	12.9513	13.0001	12.1725	11.9873	12.7309	11.8036	13.272	13.2067	13.2886	12.0579	12.2255	12.6159	12.5102	12.6829	12.1054
A_42_P552341	300652	9.46714	10.0117	9.46316	9.85509	9.32483	9.25998	9.43069	9.46316	8.25971	9.60085	9.50434	9.54452	8.62458	9.28172	9.14262	9.18627	9.03167	8.88698	9.06395	7.43533	8.86636	8.15693	8.38891	8.01571	7.63479	7.37524	8.19938	6.31741	7.24357	6.52886	6.99796	6.92632	6.46532	6.05752	7.16575	7.11762
A_42_P552441	81714	12.6628	12.6474	12.6628	12.8933	12.8088	12.657	12.7406	12.7982	13.034	12.7394	13.065	12.788	13.9511	13.1977	13.2012	13.596	13.944	13.9946	13.8817	14.7404	14.2546	13.8799	13.8147	13.9071	14.2165	13.9298	13.9979	13.8932	13.6755	13.9367	13.8014	13.9168	13.9198	13.958	14.2419	14.1033
A_42_P553201	25732	8.01735	8.00082	7.97072	7.94734	8.50025	8.54254	9.49778	7.97799	9.23001	7.82371	8.31751	7.23368	8.92148	8.09999	7.68494	7.8338	7.99176	8.40623	8.61787	7.80476	7.69724	8.87211	8.98173	9.24805	8.51813	8.38735	8.42371	9.26415	8.5876	8.66984	8.7854	8.55345	8.54727	8.42847	9.63945	8.78851
A_42_P553342	362938	11.435	11.499	11.5841	11.8094	11.6085	11.6627	11.7842	11.7812	11.6958	11.6768	11.6989	11.5871	12.1897	11.679	11.6327	11.6661	11.6218	11.8085	11.6458	11.8111	11.952	12.1871	12.1725	12.0197	12.6609	12.8898	13.0931	14.8787	14.6434	14.6103	14.0444	14.4618	13.8899	13.915	14.182	14.4082
A_42_P553444	116548	6.8538	6.45506	6.88249	6.21936	6.64754	6.98154	6.8148	7.22765	7.62068	7.41237	7.09141	7.25865	7.54984	6.87959	7.0518	7.40835	7.86316	7.03875	7.77593	8.13119	7.72698	8.01294	7.38695	7.46232	7.31974	7.83111	7.1138	8.32093	8.32868	8.50025	7.73775	7.71256	7.89881	7.2712	8.06982	7.65464
A_42_P553611	498081	7.90751	8.08285	8.116	7.95713	8.03404	8.1507	7.93254	7.91315	7.94879	7.90435	8.1077	8.06776	8.51073	8.02591	8.34847	8.39389	8.14713	8.59196	8.16736	8.27703	8.23477	8.53721	8.71248	8.81803	8.86293	8.72454	8.75549	8.96631	8.97299	8.93319	9.11432	9.11238	9.08831	8.98488	9.41657	9.41765
A_42_P553706	494320	8.03229	8.27605	8.08325	8.25519	7.74226	8.05078	7.93217	7.86967	7.50384	7.6743	7.74639	7.88355	8.56433	8.08285	7.80597	8.10898	7.81654	7.95018	7.16313	6.94036	7.21633	8.83273	9.13429	8.44997	8.52554	8.67983	8.67605	9.14747	9.2997	8.95371	9.10659	9.17461	8.77573	8.8486	9.06588	9.35797
A_42_P553918	78960	7.46278	6.03852	8.55025	8.1077	7.61343	7.77186	8.24745	7.74967	8.8332	8.26474	7.80256	7.75865	6.73438	7.63266	8.03698	8.9182	6.28933	7.79874	6.92588	6.73879	6.74446	3.85971	4.97007	4.64369	4.73612	4.18372	3.92147	3.32433	2.45776	3.98639	4.10628	4.17786	4.03406	4.28165	4.92893	4.11069
A_42_P554610	685691	9.47582	9.26865	8.86998	9.09716	9.2869	8.64578	8.50648	9.18243	9.05821	9.23667	9.03939	9.11913	9.01809	9.11565	9.3628	8.75361	9.73825	9.49734	8.9754	9.08692	9.24106	9.99422	9.86502	9.72735	11.051	10.7631	11.1649	11.0411	11.0265	10.9198	10.9388	10.7524	10.7935	10.4998	10.2876	10.6668
A_42_P554712	311456	10.942	10.9623	10.8773	10.8291	10.6031	10.8834	10.7962	10.4309	10.1731	10.4342	10.5561	10.5295	10.0543	10.463	10.4654	10.2673	10.2471	10.0881	9.75943	9.23001	9.68361	9.85684	10.0149	9.89104	9.71677	9.89816	9.97006	10.2448	10.3811	10.1113	9.9524	10.1783	10.2025	10.4565	9.63245	10.0478
A_42_P555140	362832	7.59522	7.69516	7.73905	7.68228	7.97199	8.06469	7.95713	7.95664	8.18892	7.88963	7.82697	7.83648	8.11899	7.91999	8.01936	8.39246	8.24342	8.2607	7.93182	7.71425	7.87045	8.24656	8.4409	8.29441	8.42063	7.79132	8.07307	8.49526	8.27084	8.45298	8.76567	8.80829	8.91537	8.67081	8.84446	8.52453
A_42_P555365	266730	1.95905	1.97419	2.14011	2.10343	1.97497	1.94596	2.01162	2.00031	1.97782	1.95229	1.97583	2.11856	1.93778	2.1426	2.46424	2.07911	1.91491	1.98987	1.9147	1.92378	2.14029	4.5678	4.73791	4.79058	5.2418	6.08541	6.11349	3.62342	3.93197	3.26315	2.82116	2.95341	3.26834	2.59274	2.36339	3.47406
A_42_P556574	305268	6.05427	6.13164	5.94022	6.03193	5.92694	5.89221	5.94223	5.94421	5.6597	5.76669	5.99056	5.97933	5.97079	5.58677	5.47546	5.92789	5.78983	5.72097	5.78899	5.90014	6.13332	6.69327	6.65097	6.89491	6.92502	7.17029	7.19027	6.96552	7.2729	7.08976	7.50384	7.23694	7.30962	7.18784	7.01852	7.41237
A_42_P556829	114557	6.91814	7.29009	7.15607	6.84593	6.76382	7.12544	6.90718	6.94609	7.1244	6.68003	6.82881	6.80147	6.77412	7.03245	6.33917	7.37818	7.15987	7.54627	7.05035	6.36946	6.43617	5.81424	5.9586	5.81221	6.27086	6.31408	6.15828	6.45039	6.26125	6.09497	6.77385	6.26677	6.2725	6.81189	6.27576	6.23976
A_42_P557394	293052	7.39094	7.83817	7.39768	7.40088	8.02332	8.45049	7.79348	7.23608	7.71814	7.99125	7.97593	7.89662	9.51494	8.26926	7.71769	7.50151	7.15035	8.24805	7.70129	8.74133	7.7656	8.26952	8.60512	8.13119	9.50623	8.82449	8.86872	8.46283	9.15039	8.67842	8.9065	8.46773	8.35331	8.58865	8.57103	9.86877
A_42_P558144	361538	6.74822	6.49456	6.55746	6.09417	6.56651	6.1815	5.8491	6.24835	6.59561	5.73653	5.45172	5.93647	6.13782	6.17596	5.4135	5.88439	6.13164	6.07179	6.46693	6.38809	6.23525	5.03046	5.43753	5.3875	5.31742	4.78729	5.61283	5.43219	5.43038	5.24741	5.6955	5.40299	5.5678	5.36005	5.21572	5.14836
A_42_P559038	292750	6.53539	6.22386	6.78754	6.67756	6.75047	6.63907	6.41756	6.8111	6.2136	6.65888	6.13862	6.24133	5.89597	6.11124	6.0238	6.16178	6.08377	6.24055	5.91358	6.25918	6.19251	6.43279	6.49616	6.52203	6.16989	6.08377	5.9245	5.41516	5.02882	5.84082	5.77742	5.52827	5.02303	5.23919	5.92572	5.68646
A_42_P559414	84426	8.73094	8.92514	8.64631	8.65977	8.73007	8.71764	8.51994	8.61477	8.75549	8.5831	8.5674	8.25561	6.7313	8.44797	8.34082	8.43998	8.90356	8.42996	8.2798	8.07716	8.75325	7.40351	7.80209	8.30713	8.66876	8.81713	8.9844	7.4438	8.15598	7.34583	7.7746	8.5624	8.30535	8.55246	7.95061	8.51618
A_42_P559737	56782	10.7814	10.8022	10.8278	10.5683	10.8348	10.9489	10.7513	10.6251	11.0272	10.8081	10.6102	10.6302	10.0967	10.3234	10.364	10.6968	10.5703	10.6553	10.782	10.9643	10.6044	9.93644	9.89719	9.85195	9.81469	9.88942	9.402	9.49734	9.59348	9.67171	9.65165	9.4276	9.40101	8.86105	9.78703	9.21418
A_42_P560288	363061	15.7841	15.7614	15.7982	15.7927	15.6675	15.7022	15.7953	15.7054	15.2844	15.68	15.7871	15.7232	15.3654	15.7316	15.7083	15.5977	15.6055	15.6269	15.512	15.1326	15.3549	14.0271	14.1762	14.0042	14.2746	14.2419	13.9854	14.0424	14.1121	14.1068	14.4494	14.0784	14.2083	14.4382	14.2049	14.1592
A_42_P560781	25624	11.6234	11.8293	11.729	11.6227	11.5841	11.5143	11.5863	11.6577	11.3634	11.2436	11.5536	11.7282	10.8754	11.496	11.7234	11.6577	11.6013	11.6013	11.2837	11.0107	11.1191	10.5797	10.564	10.2488	10.6531	10.8134	10.9611	11.194	11.2776	11.2054	11.1484	11.3173	11.2858	11.1788	11.2108	11.1533
A_42_P560894	25429	6.71323	6.7696	6.60708	5.83624	6.36621	6.44675	6.28339	6.72648	6.18565	5.88976	6.06411	6.05802	6.03683	5.8589	5.99056	6.52597	6.6895	6.76566	6.94609	7.41898	7.311	8.39246	8.68374	8.96493	7.1611	7.91908	7.63694	7.58171	7.8338	8.01116	7.97346	7.7037	7.54797	7.35986	7.98358	8.08726
A_42_P562202	313510	7.62738	7.54583	7.44463	7.14939	7.1108	6.86744	7.15351	7.10503	6.28339	6.96282	7.06274	7.20471	6.57016	6.96589	6.99136	7.22621	7.31049	7.27564	6.51302	5.88548	6.43279	5.18018	5.4095	5.5483	5.32825	5.22747	5.26949	4.62933	4.73486	4.39601	5.12575	5.14836	4.71765	5.13287	5.16539	5.25367
A_42_P562617	296953	6.09234	5.82441	5.88015	5.83663	5.76669	6.30404	5.88627	6.15938	5.93121	5.83909	5.81474	5.71668	6.84593	6.08337	5.76716	6.34219	6.29843	6.5809	6.37845	6.69081	6.54333	7.62163	7.68406	7.70983	7.52943	7.92809	7.98312	7.55509	7.55177	7.64863	7.11245	7.10084	7.19548	6.68792	7.61161	7.30876
A_42_P562711	299954	16.9599	16.9489	16.9163	16.854	16.9489	16.9539	16.8815	16.9489	16.9033	16.9489	16.9342	16.9099	16.9163	16.8766	16.9163	16.9385	16.9231	16.836	16.9489	16.6986	16.8655	15.5753	15.5692	15.5611	16.0041	15.9133	15.7982	15.8926	15.9014	16.001	16.3641	15.8705	15.828	15.8464	16.2186	15.8373
A_42_P563382	499211	11.7812	11.8111	11.7159	11.515	11.7257	11.8036	11.4217	11.5965	11.5878	11.2065	11.2858	11.0877	10.2909	11.2935	11.1021	11.275	11.351	11.2187	12.0699	12.0403	11.9044	10.7266	10.6766	10.5926	10.1573	10.6858	11.0494	9.87425	9.76331	9.79986	10.0656	9.79673	10.0421	9.85841	10.1447	10.0645
A_42_P565275	289054	7.94734	7.67171	7.72958	6.26087	6.9319	6.83296	6.7	7.46188	7.44159	6.49495	6.76921	6.09417	7.09435	6.69081	7.19027	6.35042	6.68268	6.94247	6.16056	5.59689	5.39316	7.31931	7.4546	7.08528	5.14074	5.86311	6.06107	6.28255	6.42378	7.13538	5.48295	6.10321	5.99627	6.50647	7.28665	5.9648
A_42_P565301	362275	10.2037	10.3629	10.4929	10.0813	10.1985	10.211	9.99959	10.0013	9.54242	9.45789	9.13092	9.30775	10.3102	9.49944	9.91616	9.62976	9.62725	9.78081	11.8867	11.8211	12.001	12.3265	12.2201	12.0446	12.2459	12.7972	12.9394	12.4103	12.3342	12.2003	11.8204	12.1545	11.7417	11.8007	11.6989	12.3556
A_42_P565621	289235	6.24957	6.43043	6.38891	6.69527	5.72766	6.64971	6.27691	6.57405	6.23571	6.36946	6.03056	5.9819	8.65704	6.19596	5.4082	6.53617	5.88274	7.58794	6.78311	7.92617	7.29317	8.64865	8.4773	7.95562	8.87532	8.68898	9.36649	9.02203	9.97119	9.07923	8.45184	8.42371	8.40092	8.44696	8.87114	10.6804
A_42_P566264	315119	9.44437	9.52003	9.41117	8.99981	9.42247	9.23623	9.17948	9.33852	9.68408	9.17661	9.52218	9.18105	9.51445	9.47272	9.26316	9.72635	9.66382	9.60622	9.56588	9.68872	9.37313	8.56832	8.729	8.89159	8.45395	8.76519	8.62716	8.36137	8.3431	8.16825	8.63542	8.39483	8.52086	7.94919	8.9065	8.06729
A_42_P566906	291075	13.5118	13.4589	13.2198	13.0203	13.0377	13.0722	13.1591	13.015	12.4202	13.2583	13.3485	13.1949	13.3499	13.3812	13.0503	13.5264	13.4153	13.5477	13.0427	12.659	13.34	11.8904	11.7938	11.1758	11.6736	11.6684	11.5911	11.5172	11.6525	11.3451	11.8446	11.2517	11.3642	11.4157	11.2194	11.2613
A_42_P567268	689415	8.90741	9.11477	9.64589	9.7814	9.40655	10.3252	10.486	11.3095	11.4786	13.034	12.6648	13.4282	15.5584	12.8434	14.6373	13.3026	13.8782	13.6867	16.1621	16.3854	15.6346	16.491	16.4615	16.3887	16.6137	16.8917	17.5286	15.512	15.7587	15.2776	16.392	15.4322	15.398	14.4045	14.3947	15.1672
A_42_P567527	303285	5.98563	5.72654	5.69731	5.55545	5.4797	5.42496	5.46186	5.32745	6.21568	5.35404	4.96476	5.03843	5.31287	5.075	4.93055	5.37406	5.3612	5.39685	6.00513	5.8532	5.71159	6.61979	6.71902	5.65347	7.03288	7.46818	7.73952	7.10924	6.84634	6.3089	7.07298	7.39464	6.76469	7.18651	6.31292	6.86744
A_42_P568172	116721	11.6502	11.7545	11.503	11.6085	11.7442	11.9338	11.7274	11.9803	11.6125	11.4121	11.7887	11.4889	10.349	11.3969	11.4075	11.6761	11.6234	11.1326	11.7947	11.7442	11.6736	10.6791	10.6044	10.8342	10.4495	10.2733	10.343	10.3305	10.1976	10.2979	10.6221	10.5261	10.4502	10.5757	10.6602	10.4191
A_42_P569832	363123	7.21716	7.19117	7.35295	7.3219	7.49072	7.18151	7.12586	7.38834	7.55367	6.78513	7.26539	6.91518	6.89674	7.25712	6.95375	7.60714	6.95289	7.3018	7.36292	7.31227	6.72512	6.61115	7.03195	6.55954	6.28892	6.17759	5.62918	5.81597	5.66225	5.98887	6.84756	6.29545	6.38891	6.04886	7.1827	6.3679
A_42_P570241	297508	9.41813	9.48907	9.45849	9.66327	9.24204	9.14998	9.37851	9.28401	8.49243	9.16433	9.54195	9.66382	8.67138	9.29516	9.51242	9.58106	9.62828	9.73874	7.96709	7.94971	8.35667	8.17166	8.41484	9.34522	8.63447	8.451	7.94069	8.28693	8.47455	8.26533	8.3371	8.13454	7.9878	8.55707	8.28597	8.32093
A_42_P572123	58971	14.8663	14.8278	14.8638	14.6852	14.6476	14.5876	14.5697	14.5697	14.1991	14.6497	14.5402	14.6997	14.1121	14.7071	14.7878	14.7242	14.6832	14.5756	14.2312	14.0222	14.126	13.6427	13.6898	13.1671	13.0466	13.3384	13.5416	13.8748	13.8866	14.0058	13.6321	13.8817	13.7374	14.0919	13.8836	13.769
A_42_P572521	113959	6.17916	6.3089	5.69815	6.21239	5.81056	6.41199	6.13118	6.04302	6.12159	5.55908	5.46607	5.91942	6.46649	6.04138	5.67756	6.59522	6.57472	6.95758	6.61844	6.94906	6.62915	7.84744	7.70276	7.87553	7.52181	8.4004	7.76423	7.89361	7.90387	8.18456	7.1138	7.15691	7.31582	6.01504	7.53557	7.32284
A_42_P573312	499518	7.04992	7.15859	7.07529	6.4547	6.93328	7.05705	6.72729	6.71902	6.8019	6.70639	6.83675	6.67402	6.6075	6.73388	6.74871	6.88046	6.71287	6.93021	6.90718	6.95198	6.7868	6.40726	6.50915	6.50244	6.36621	6.26438	5.98304	5.98887	5.7924	5.96652	6.20288	5.87974	5.92996	5.41963	6.42264	5.87543
A_42_P573412	301016	8.3708	8.54773	8.37848	8.69184	8.75727	8.73994	8.78441	8.51368	8.86293	8.08244	8.30667	8.25222	7.93348	8.27376	8.70738	8.53976	8.22554	8.03039	7.85818	7.90475	7.60237	7.2512	6.88249	7.18618	6.44098	6.23315	6.08505	5.44111	5.50305	6.04966	6.22513	5.68024	6.43485	5.90916	6.3315	5.69859
A_42_P574859	84604	4.91316	4.81666	5.24138	4.90908	4.85073	4.74859	5.27878	5.23657	5.30139	5.38247	5.39685	5.38172	5.48091	5.17985	5.83624	5.13841	4.91728	5.11667	4.81973	4.73903	5.18223	5.11961	4.63463	4.90703	5.31952	4.8387	4.85869	6.12362	6.15938	6.23894	5.51462	5.67838	5.83545	5.57153	4.88289	4.73367
A_42_P576454	361791	7.28022	7.29811	7.38034	6.30522	7.11423	6.73438	6.67035	7.24675	6.8863	6.91473	6.44347	6.67317	6.69401	6.68579	6.41712	6.43701	6.78108	6.41829	6.2691	6.1083	6.35084	8.01027	7.968	8.45395	7.0452	7.20566	7.28782	7.12939	7.32014	7.4555	6.93744	7.05852	7.30787	6.8019	7.8338	7.55791
A_42_P576823	291234	9.84916	9.53155	9.57813	8.40484	9.07603	9.08507	8.6728	9.55288	9.63729	8.62959	8.86785	8.4168	9.17158	8.66467	9.10312	8.27177	8.79947	8.92148	8.68804	8.54348	8.50443	9.48858	9.71773	9.3829	7.89005	8.08501	8.36527	8.58393	8.6495	9.42503	8.00829	8.4328	8.38203	8.75186	9.50575	8.15353
A_42_P576953	85311	8.74731	8.78776	8.58483	8.89503	8.92004	9.44835	9.1363	9.17208	9.59718	10.0687	10.0478	10.2318	11.2464	10.0595	10.3234	10.2272	10.1931	10.3961	9.25806	9.43482	9.0937	10.4495	10.4418	10.6525	10.0747	10.2181	10.2516	11.4716	11.1548	11.1353	10.5071	11.2428	10.9342	11.1705	11.3129	11.4465
A_42_P577421	300691	8.05803	7.95061	8.07397	8.22381	8.20937	8.22381	7.93878	7.96945	8.39015	7.80559	7.96107	8.08112	8.31751	8.21069	8.10366	8.05018	7.86693	7.93968	8.32052	8.24434	8.0354	8.49844	8.66562	8.04221	7.98093	8.13625	8.04398	9.09867	9.00974	9.18627	8.48624	8.64494	8.98646	8.06469	8.56786	8.21973
A_42_P577431	680611	8.63301	8.88613	8.89303	8.72961	8.89583	8.48451	8.5011	8.68697	8.93729	9.53539	9.1623	9.66963	10.0161	8.24745	10.5544	8.63686	8.31796	8.84909	13.3346	13.3787	13.2886	10.8612	11.0462	12.1575	10.9162	10.7808	11.3284	12.1906	10.8938	12.2668	10.8766	11.5675	10.6302	11.1065	10.9977	10.9183
A_42_P577677	29388	13.4853	13.7865	12.8872	13.5833	13.6182	13.2669	13.9331	13.1753	13.7193	13.8817	12.8688	14.0078	15.8955	13.596	13.3346	13.6642	13.1214	12.6452	12.4619	9.69233	11.6085	12.6549	12.9745	12.4103	12.6359	13.3291	13.1488	14.3746	14.5018	14.1341	13.1753	14.0405	14.0682	14.7728	13.9837	14.558
A_42_P579174	25710	7.7688	7.47122	7.41947	7.72917	7.89621	7.88653	8.13016	8.01882	8.09333	8.20165	8.08549	8.07076	8.16975	8.34036	7.99176	7.83428	7.82162	7.66125	8.49243	8.29586	8.50254	7.94507	7.37248	7.62163	7.71996	7.91501	8.03496	8.69314	8.77389	8.82535	8.23211	8.30573	8.46234	8.05634	7.59755	7.7769
A_42_P579376	50594	11.7341	11.6343	12.0688	11.8499	11.7642	11.7202	11.5134	11.6643	11.3876	11.8328	11.6142	11.6593	11.2887	11.5021	11.5693	11.2598	11.1909	11.3355	11.0074	10.5081	11.0043	11.0582	11.1319	11.0223	11.073	10.9711	10.9966	10.874	10.7611	10.7834	10.6655	10.668	10.6915	10.7322	11.0126	10.618
A_42_P580248	691335	6.63862	6.08216	6.25665	6.10076	6.21522	6.0406	6.24133	6.22012	4.83401	5.6597	5.92146	6.16138	4.59482	5.56448	6.17267	5.52589	4.92431	4.88554	2.624	2.98955	2.89006	4.48076	4.52013	5.24741	4.58272	4.7869	3.17099	2.27396	2.5223	2.50108	3.20756	2.15169	2.03208	2.47711	3.03544	2.48685
A_42_P580618	60347	5.86054	5.97855	5.75104	5.81385	5.74602	5.5845	5.62182	5.51418	4.3643	5.19478	5.6044	5.4882	5.28917	5.36384	5.57222	5.80192	5.98107	6.00513	5.11369	5.15104	5.12	5.61937	5.85044	5.72271	5.37896	5.27598	5.44006	4.98865	5.00352	4.58784	5.07694	5.2929	5.11246	5.58713	5.42764	5.67838
A_42_P580733	299201	14.7905	14.6832	14.7092	14.7334	14.6195	14.6355	14.5462	14.5716	14.2293	14.4359	14.5479	14.4814	14.3794	14.668	14.5152	14.6697	14.6153	14.6497	14.3911	14.0633	14.3525	13.3485	13.3967	13.2377	13.3684	13.4548	13.3471	13.2706	13.3008	13.3213	13.6738	13.3373	13.3527	13.4242	13.4604	13.394
A_42_P580844	54237	10.4974	10.0022	10.1342	8.61076	9.3396	9.28261	8.96358	9.88942	9.81152	9.15919	9.20779	8.70416	9.36333	8.97342	9.47328	8.5674	9.04656	9.2132	8.29805	7.65934	7.5351	9.66611	9.82223	9.53021	6.75384	7.53472	7.7904	8.3836	8.5784	9.60022	7.91046	8.26208	8.24705	8.91271	9.32949	7.93044
A_42_P580973	29242	12.2858	12.8169	12.2119	12.065	12.5303	12.5133	12.4285	12.604	12.7309	12.9186	12.1492	11.9693	11.9261	12.4202	11.4269	12.0844	12.1451	12.7059	12.3556	12.6159	12.4598	11.0487	10.9837	11.4904	11.0986	11.0223	11.1608	10.7394	10.9144	10.065	10.564	11.2822	10.2471	10.3543	10.7221	10.2232
A_42_P581001	85247	12.6927	12.0258	12.5038	12.6658	12.4739	12.4946	12.3833	12.2585	12.8745	12.4395	12.4385	12.4538	12.9856	12.4405	12.6137	12.7739	12.6191	13.0635	13.2656	13.8695	13.2105	13.9543	14.355	14.1397	13.3581	13.4268	12.9585	13.3266	13.1466	13.7965	13.7834	13.6375	13.6609	12.9311	14.1068	13.5943
A_42_P581060	362776	13.6197	13.5587	13.4779	13.759	13.5159	13.1185	13.1018	13.0556	12.5881	13.3638	13.0082	13.0328	13.2534	13.4644	13.3567	12.9964	12.9843	13.3812	13.1526	12.2731	12.5994	11.7897	11.7257	11.6533	11.8125	11.8195	12.4739	11.4745	11.5196	11.4951	11.6192	11.5098	11.4329	11.6327	11.3915	11.4982
A_42_P581863	81531	12.3496	12.3556	12.1323	12.6114	12.1355	12.0231	12.4307	12.4285	11.4606	12.5602	12.643	12.8077	12.2281	12.5974	12.848	12.789	12.6395	12.3626	10.6998	10.558	10.9464	12.7591	12.3496	12.498	12.5228	12.5228	12.3588	12.5004	12.4326	12.0403	12.1698	11.9942	12.1772	12.6714	11.7938	12.5177
A_42_P582859	294282	15.6527	15.7083	15.737	15.6907	15.718	15.6751	15.5402	15.6828	15.5946	15.67	15.67	15.6296	16.1276	15.6131	15.67	15.828	15.8045	15.9102	15.8373	15.9719	15.9265	16.4948	16.6636	16.491	16.8594	16.9231	16.9099	16.6938	16.7141	16.529	16.7091	16.8426	17.0047	16.9099	16.7798	17.1304
A_42_P583546	361303	10.0859	10.0248	10.5278	11.0576	10.7466	10.9205	10.869	11.1807	11.5785	12.0749	11.8508	11.9069	10.6063	10.4424	11.4935	11.2887	11.4194	11.1458	10.2744	10.2344	10.2466	9.49384	9.67012	9.61887	10.617	10.2527	9.86303	9.28261	9.27004	9.67072	9.42607	9.39888	9.65921	8.84536	9.96472	9.14056
A_42_P583690	117019	10.7387	10.62	10.6728	10.7357	10.5968	10.4029	10.5607	10.4683	9.40157	10.3531	10.6383	10.6109	10.2979	10.7247	10.65	10.7317	10.8556	10.6811	10.0008	9.72797	9.98639	10.4348	10.2395	10.1249	9.94646	10.0018	9.98091	9.4472	9.56197	9.25084	9.11565	9.16767	9.3564	10.0415	8.96631	9.24847
A_42_P584179	501101	4.94889	5.04949	4.94926	4.64441	4.8475	5.1368	4.99025	5.05106	5.5959	7.89924	7.50467	8.04355	6.67275	6.59842	6.36372	6.87223	6.97013	8.80084	5.04245	5.8399	5.25859	6.34437	6.11994	6.36286	6.51495	6.70968	7.48721	5.88274	5.50978	5.45642	5.60524	4.84954	5.68322	5.49717	5.17832	5.51905
A_42_P584734	79216	4.40405	4.32396	4.91564	3.53353	3.80082	5.80669	5.38512	4.7719	5.42764	5.72183	5.82077	5.7302	7.09381	6.12719	5.74282	6.13409	5.81346	6.57405	5.40634	4.48202	4.80941	5.15944	4.62709	4.68022	6.00204	6.35042	4.92346	5.68769	5.86614	5.28947	6.34801	6.17992	6.2209	6.27973	7.2512	6.06544
A_42_P585119	307480	11.7861	11.7435	11.7788	11.9625	11.8672	11.9642	11.7249	11.6958	11.843	11.8111	11.9251	11.76	11.6727	11.7545	11.736	11.966	11.9881	11.9968	11.8856	11.6466	11.8195	10.8575	10.8107	10.6277	11.3059	11.0959	11.1947	11.1105	11.0688	11.1465	11.4517	11.2078	11.3937	11.0696	11.4807	11.209
A_42_P585202	304655	6.29372	6.31818	6.47841	6.5891	6.35042	6.48807	6.51056	6.32868	6.4004	6.1718	6.5571	6.52597	6.81232	6.48095	6.56844	6.62583	6.99661	6.92053	7.08036	7.19072	7.31186	7.50557	7.56468	7.35348	8.29586	7.69986	8.0996	8.06934	7.56932	7.86009	7.24675	7.47345	7.01527	7.33436	6.93238	7.09958
A_42_P585995	310376	4.87554	4.98651	4.12732	4.67269	4.81499	4.24125	4.55728	3.90892	4.07518	4.29552	4.80518	4.10834	3.80473	5.05145	4.47149	4.69308	4.67058	4.82954	4.1088	4.60106	4.39229	3.15055	3.02258	3.72069	3.15209	2.79556	3.10958	3.0205	2.86399	2.57465	3.96323	3.60267	3.08451	2.86188	3.00236	3.57683
A_42_P586141	24655	8.40664	8.65471	8.36904	8.74038	8.54203	8.47412	8.51863	8.63985	8.68208	9.34216	9.37069	9.11565	9.22803	9.17797	9.24933	9.42953	9.23525	9.53116	9.08507	8.86385	9.12308	7.80826	8.1794	7.92142	7.71167	7.28699	7.12139	6.47975	6.51091	6.88793	7.30527	7.05948	6.90417	7.21674	7.50812	7.17187
A_42_P586154	298683	10.265	10.3411	10.4309	10.8001	10.6589	10.8841	10.8568	10.9907	11.1684	11.4658	10.9322	11.1381	10.3216	10.1425	11.3215	10.8556	10.6339	10.6207	11.0424	11.2259	11.2159	11.2071	11.2776	11.1814	11.3019	11.275	11.083	11.1698	11.4276	11.7468	11.4034	11.3382	10.9824	10.8318	11.383	11.0001
A_42_P586256	246327	8.43611	8.07853	8.0517	7.8701	7.58561	7.92424	7.75762	8.04704	7.66743	7.56468	8.04221	8.28779	9.25035	7.71996	7.91857	7.73631	7.75762	8.17986	8.46186	8.07307	7.88097	9.378	9.51182	9.2532	8.33535	8.87071	8.33763	8.49789	8.79214	8.56516	8.54773	8.47682	8.77073	8.42063	8.48026	8.61875
A_42_P588072	300772	5.40376	5.40414	5.41439	5.28328	4.82911	4.72333	5.1321	4.98052	4.06441	4.88554	5.11331	5.36886	4.92173	5.03422	5.17868	5.0981	5.14398	5.33392	4.76768	4.37704	4.61297	4.412	4.48415	4.54238	4.87465	4.68611	4.44529	3.97572	4.04649	3.79134	4.18597	4.08173	3.70661	5.02184	4.24212	4.71723
A_42_P588504	500446	7.2249	7.30787	7.29364	7.11911	7.23567	7.86398	7.07035	6.30854	6.15132	7.244	7.06778	7.42389	6.82559	6.16842	6.61662	6.26367	6.10435	6.46573	5.08262	4.53688	4.9281	6.56844	7.3092	7.93719	6.13649	6.68423	6.03732	7.16666	6.89584	7.1802	6.62915	6.13492	6.64128	5.89886	7.19681	7.17425
A_42_P588738	171064	5.67276	6.03277	5.59427	5.67232	5.10785	6.15702	5.64305	5.89682	5.95582	5.65859	5.67756	6.2523	6.51302	6.07961	5.67882	6.28933	6.03683	6.39061	5.94802	6.84756	6.37715	8.00331	7.71517	7.59965	6.81649	7.36701	6.6262	7.10712	7.25825	7.53331	6.64252	6.42556	6.83167	5.59644	7.67467	6.93903
A_42_P588785	680308	7.08221	6.72383	6.55451	6.05873	5.98932	6.97394	6.53487	6.51174	7.19721	6.89533	7.00461	6.62287	7.68354	6.49658	6.67525	6.38213	6.49658	6.63364	6.6996	7.3219	6.48895	7.55276	7.43166	7.55611	7.66596	7.97395	8.25617	7.71566	7.64091	7.90334	6.71007	6.84332	6.81886	6.46449	7.6112	7.30618
A_42_P588869	309172	10.2389	10.1837	10.2855	10.2104	10.3228	10.3388	10.164	10.443	10.4986	10.4736	10.2362	10.1469	11.5995	10.3193	10.4129	10.2955	10.3537	10.5454	10.9534	10.9837	10.9374	10.9931	11.1961	10.7544	11.2025	11.3702	11.4754	12.205	11.729	11.9985	11.2497	11.4419	11.1141	11.7716	11.2845	11.2246
A_42_P588944	25333	14.7016	14.7717	14.9357	14.1991	14.4797	15.2034	14.7648	14.8943	15.117	15.4044	15.2668	15.3568	15.8648	15.3194	15.5069	15.7927	16.0174	15.6032	15.1948	15.2255	15.1608	15.7402	15.6993	15.4115	16.2274	16.1747	15.9352	16.6693	16.6549	16.6693	16.6088	16.212	16.491	15.9473	16.2337	16.1568
A_42_P589201	246280	8.87345	8.95154	8.92349	8.89069	8.58393	8.54486	8.48451	8.52086	7.57023	8.44299	8.60779	8.65621	8.81853	8.78406	8.61252	8.89392	9.08557	9.20159	8.76346	8.38303	8.64674	10.3216	9.45663	9.7814	9.77808	9.92735	10.0555	9.65921	9.68821	9.61092	8.92474	8.79263	9.14204	10.2282	8.84762	9.04161
A_42_P589657	362665	7.65464	8.0354	8.11179	8.27789	7.95244	8.03039	7.95793	8.12748	7.44842	8.28401	7.58971	8.06729	7.23101	7.47384	7.34819	7.5609	7.15691	7.13232	6.64833	6.54142	6.3833	6.35396	6.68792	7.8779	6.23688	6.39521	6.63989	6.3315	6.25036	6.52284	6.77051	6.2873	6.74404	6.5809	6.8148	6.65437
A_42_P589812	64553	8.20542	8.38396	8.43093	8.41054	8.20798	8.33664	8.34537	8.2798	8.15447	8.00877	8.15301	8.2855	7.98093	7.54497	7.62544	7.55879	7.62738	7.34063	6.83381	6.41756	6.99661	8.61076	8.6254	8.97684	8.69225	8.96859	9.27445	9.44064	9.19585	9.47796	9.10989	9.46934	9.19687	8.88156	9.15966	9.70758
A_42_P591245	364975	12.6692	12.8254	12.5985	12.8382	12.6671	12.7406	12.6383	12.5546	12.618	12.5124	12.6927	12.5186	12.6406	12.7234	12.5974	12.8195	12.8169	12.7005	12.7427	12.5249	12.6838	11.4533	11.6117	11.5521	12.4266	12.526	12.4946	12.8776	12.8396	12.855	13.0259	13.0958	12.9616	12.685	12.9633	12.8561
A_42_P591344	309684	5.07748	5.20779	4.8357	4.81168	4.11363	5.3837	4.98445	5.31863	4.79975	5.17794	4.74741	5.45436	5.68807	5.04034	4.9435	5.19391	5.25933	5.75986	5.26096	5.88236	5.6698	6.4694	6.44098	6.7021	6.30325	6.90142	6.89821	5.94223	6.13206	6.26858	5.51705	5.18505	5.62607	5.02144	6.09	5.78114
A_42_P591944	94164	5.38556	5.80826	5.06637	5.58049	5.48618	5.64912	5.47149	5.42764	4.88849	5.70489	5.52789	5.65392	5.15787	5.83743	5.67232	5.37859	5.32958	4.90382	5.66265	5.4163	5.5043	4.92299	4.76069	4.36335	4.53229	4.7452	4.59173	5.17195	5.39316	5.1995	4.60863	4.40922	4.80091	4.78248	4.06262	3.85731
A_42_P592205	288707	10.5613	10.1061	10.4776	10.3131	10.5341	10.5329	10.2186	10.3018	10.5727	10.6908	10.3085	10.443	10.4706	10.414	10.0617	10.5472	10.168	10.5448	10.86	10.8811	10.7827	11.4025	11.4372	11.2628	11.4533	11.3478	11.2985	11.4343	11.6745	11.5345	11.602	11.5794	11.2635	11.1411	11.4329	11.4082
A_42_P592981	313662	5.97661	6.00024	5.9463	4.89107	5.53742	6.15341	5.77364	5.98599	5.98599	6.54993	6.2442	6.83769	7.00664	6.64128	6.55878	7.23149	7.28152	7.15691	5.25254	5.25582	5.27466	5.6857	5.83398	5.24303	5.69338	5.99225	4.92553	5.18351	5.35721	5.57267	5.55662	5.5678	5.36967	6.36246	6.51579	6.06848
A_42_P593020	25616	5.55777	6.041	4.89968	5.33832	5.21921	4.96147	5.65896	6.69619	5.29375	6.17066	6.45544	6.15295	8.17545	5.29606	6.48357	7.26346	7.02494	7.17884	6.12523	5.02796	5.23483	7.16867	7.00136	6.92015	5.58336	6.32385	5.51947	6.13744	5.86054	5.89267	5.2033	5.36733	5.72683	6.25036	6.30607	5.52632
A_42_P594699	170906	11.4664	11.5203	11.3752	11.4935	11.3501	11.3969	11.2525	11.1781	10.1493	11.3304	11.3144	11.2803	11.0617	11.4041	11.2146	11.2084	11.3782	11.3937	10.5136	10.2417	10.6151	10.6655	10.6157	10.5111	10.4065	10.3554	10.3894	9.87533	10.0612	9.77762	9.80851	9.84118	10.0352	10.9175	9.86877	10.1531
A_42_P594793	192107	3.18926	3.69484	3.69831	3.94075	3.24532	3.09794	3.2102	4.09397	3.27555	4.19948	4.38507	4.6158	4.08686	3.80839	4.31298	3.33051	4.3586	3.87973	4.55591	4.53392	4.34523	4.38857	5.02967	5.86405	5.46062	4.663	4.70761	3.93784	3.74708	3.82778	4.48946	5.02882	4.3406	4.51449	4.94751	4.65912
A_42_P595381	305831	8.50498	8.78255	8.85512	8.96775	8.77534	8.922	8.87114	8.89758	8.92296	8.42473	8.97865	8.58122	9.23952	9.34166	9.11713	9.43433	9.47638	9.53155	9.79107	9.96412	9.55697	8.85556	9.08781	8.80742	8.93492	9.02037	9.18005	9.37513	9.19463	9.15131	9.50526	9.61472	9.41117	9.28825	9.53433	9.44771
A_42_P595591	81640	11.5476	11.456	11.7015	11.6518	11.6502	11.456	11.6202	11.6125	11.3969	10.8773	11.354	11.2533	10.8643	11.018	11.1423	11.0883	10.7564	10.6024	11.3444	11.2159	11.2116	10.1863	10.1212	10.4706	10.3787	10.5064	10.4522	10.4495	10.3537	10.4712	10.4373	10.5978	10.6691	11.1271	10.9335	10.5973
A_42_P596050	93662	2.67266	2.58969	2.21447	2.28568	2.72045	2.86826	2.53198	2.86188	2.20079	2.94506	2.92713	2.53988	3.12638	2.7297	2.42697	2.80413	2.50216	2.43275	3.29629	3.8864	4.02279	7.26813	5.40055	8.32403	5.18812	5.80155	6.02686	3.77482	4.00749	3.58329	4.527	3.99587	3.74289	2.71107	3.58233	4.13002
A_42_P596458	50676	6.20944	6.13206	6.38984	6.66539	6.43658	6.36046	7.04436	7.04992	7.36565	6.88162	6.54142	6.64294	6.56534	6.68003	6.49456	6.76514	6.30253	6.32912	7.35632	6.38984	7.11992	6.57987	6.1638	6.44347	6.12031	6.59882	6.69203	7.70708	7.20209	7.70621	6.94077	6.94996	7.439	6.73609	6.34962	6.23525
A_42_P596942	246776	8.07307	8.0475	8.25028	7.94153	7.93092	7.90561	8.18367	7.96709	8.43611	8.4168	8.65977	8.30355	9.24204	8.31832	8.63001	8.24526	8.73472	8.75279	8.3049	8.24112	7.93348	9.24653	9.24699	9.30913	10.1255	10.1954	10.286	10.0248	10.0555	10.5117	9.92078	10.1971	10.2774	10.0018	9.9673	9.97283
A_42_P597638	192272	10.6691	10.6544	10.3646	10.4105	10.3074	10.5194	10.8513	10.7424	10.6377	11.1054	11.3243	10.95	11.4658	11.3166	10.9669	11.3557	11.2025	11.9607	11.7249	11.9961	12.0501	9.98091	9.73057	9.42653	10.7362	10.4922	10.6225	10.2662	10.3948	10.0607	10.7591	10.4258	10.0939	9.76268	10.2389	10.1103
A_42_P598560	298091	9.9846	10.0051	9.98047	10.0002	9.96412	9.99221	9.93316	9.89534	9.81772	9.57972	10.168	9.86829	10.3894	10.1007	10.2087	10.2203	10.2196	10.3228	10.3388	10.2608	10.1715	11.5044	11.2998	11.2941	11.3311	11.4695	11.4942	11.6709	11.566	11.7972	11.1947	11.3846	11.4687	11.3732	11.2895	11.329
A_42_P598602	300678	4.48202	4.75658	3.76117	4.30653	4.35697	4.99505	4.51607	4.55478	4.97453	4.80941	4.12309	3.96462	6.22556	4.83653	3.20379	3.77386	4.30241	5.17505	5.74204	5.6074	5.85356	5.71668	4.98255	4.80857	5.86357	6.2656	6.21491	5.64992	6.20573	5.39899	5.17543	5.21029	4.78248	4.68354	5.4333	6.36664
A_42_P598733	192210	10.7884	10.9076	10.9125	11.1246	10.9958	10.8715	10.7191	10.6976	10.6466	10.5244	10.7591	10.7909	10.1507	10.7449	10.8469	11.0023	11.1155	10.8834	10.9317	10.8331	10.9402	10.5099	10.4135	10.4367	10.2931	10.2411	10.2865	9.60971	9.57219	9.54559	9.79339	9.84555	9.75643	10.065	9.53734	9.8158
A_42_P598965	305895	11.7192	11.7126	11.8943	11.8867	11.6289	11.5988	11.6998	11.651	11.0487	11.6408	11.7391	11.6838	11.4572	11.6162	11.7341	11.5785	11.598	11.5718	11.3837	10.99	11.2985	10.7737	10.8034	10.6778	10.9008	10.5952	10.701	10.8841	11.0001	10.8853	10.8894	11.0216	10.8943	11.4761	11.0113	10.9856
A_42_P599116	308431	3.63465	4.02368	2.78086	3.53391	3.0476	4.37968	3.68275	4.13837	3.74014	4.42137	4.99025	4.91316	5.38954	3.29755	6.39869	4.90097	4.24257	4.04528	4.90875	5.43368	4.67007	5.14485	5.13841	4.47907	4.95431	4.66259	5.80155	4.91841	4.43487	4.97774	4.28625	4.85479	4.97088	5.11712	4.88889	5.50076
A_42_P600031	313825	8.59962	8.71158	8.70835	8.87114	8.54348	8.72269	8.44937	8.6728	8.05211	8.69044	8.7111	8.79585	8.43857	9.0495	9.10619	8.8296	8.82916	9.03072	8.0017	7.59664	8.04538	6.96631	7.0743	7.10838	7.29454	6.81806	7.00461	6.82009	6.9936	6.70372	6.93064	7.22213	7.19424	7.85626	7.09141	7.34383
A_42_P600052	503257	5.86099	5.95981	6.03683	5.73129	5.96019	6.04633	5.67118	5.97119	5.60777	5.85931	5.64129	5.64957	5.70829	5.66894	5.66003	5.65473	5.4797	5.84651	5.6105	5.71959	5.62831	5.57717	6.0145	5.86534	5.3449	5.15909	5.24605	4.62985	4.66885	4.87765	5.33989	5.20667	4.96652	5.33045	5.99464	5.79742
A_42_P600215	286965	15.1547	14.6218	15.2844	15.8648	14.5115	14.5385	14.5601	14.7832	14.5984	14.6915	14.5324	14.9175	13.5072	14.3911	14.2945	13.5556	13.7157	14.3364	13.8836	14.0342	14.0321	14.4234	14.0405	14.298	13.9717	12.9732	12.7274	11.9283	12.732	12.4748	13.1231	13.4664	13.3759	13.9668	13.8564	14.1275
A_42_P600642	493574	8.45863	8.67605	8.51523	8.66197	8.24569	7.92617	8.07262	8.43957	7.60427	8.09858	8.11038	8.38845	7.91584	8.29906	8.50826	8.36627	8.36137	8.57011	7.94558	7.41947	8.1678	7.59664	7.47925	7.45056	8.04581	7.95516	8.29105	7.54627	7.61546	7.5117	7.69897	7.82162	7.69029	8.21645	7.62247	8.00792
A_42_P601014	501065	8.84216	8.9239	8.81072	8.62501	8.70213	8.97115	8.55656	8.57297	8.79063	8.76442	8.29244	8.59428	8.87884	8.57103	8.44848	8.80041	8.60884	9.05684	8.92148	9.3021	9.16433	10.1067	10.1222	9.95074	9.84851	10.2072	9.91797	9.52103	9.67072	9.87139	9.22478	9.16575	9.18243	8.95504	9.4392	9.41208
A_42_P601217	84591	7.69516	7.785	7.82465	7.87045	7.57906	7.54583	7.67467	7.50019	6.15212	7.3219	7.48987	7.66596	6.97054	7.64091	7.46323	7.47751	7.77923	7.39953	6.26288	6.11475	6.34998	6.66989	6.43359	6.14245	6.32228	6.03852	5.92694	5.46425	5.69859	5.48986	5.45756	5.45514	5.67686	6.53826	5.60975	5.7338
A_42_P601802	171499	9.65402	9.57919	9.65002	9.40457	9.66119	9.84505	9.6826	9.90799	9.96832	9.83156	9.7728	9.84118	10.038	9.72531	9.74892	9.95837	9.93192	10.0181	10.2043	10.2633	10.0561	10.5508	10.5894	10.7644	10.0892	10.5218	10.4776	10.2561	10.404	10.4383	10.2323	10.12	10.3878	9.84069	10.5397	10.5586
A_42_P601920	25413	13.1842	13.2656	13.1541	13.0479	12.9068	13.065	13.1425	12.8996	12.6793	13.1274	13.2444	12.9571	13.1388	13.4561	13.0246	13.7357	13.3908	13.5849	13.3242	12.9935	13.5632	11.766	11.8362	11.3782	12.0057	11.8811	11.8405	11.499	11.6392	11.4404	12.2398	11.5035	11.6059	11.5281	11.3564	11.3465
A_42_P602472	288667	9.02396	9.10224	8.9702	9.04302	9.0692	8.97068	8.82768	8.94288	8.85327	9.03458	9.11811	9.11327	9.27546	9.1236	9.28218	9.21847	9.42558	9.27546	9.11964	9.46316	9.17102	9.94133	9.66275	9.44283	10.549	10.3753	10.6472	10.2909	10.2226	10.1238	10.1767	10.0113	10.189	9.88165	10.0013	10.1613
A_42_P602570	501625	11.3339	11.5725	10.9876	11.1071	10.7089	10.7455	10.7656	10.9374	10.6945	11.1994	10.4607	11.3823	12.2624	11.0199	10.484	10.447	10.0801	11.3325	10.0572	9.08231	10.2255	13.3992	13.2044	13.9007	13.5711	13.5103	13.2706	14.1991	14.3601	14.1991	14.3123	14.3853	14.5247	13.5343	14.7559	14.6434
A_42_P602880	84006	9.20007	9.17052	9.28499	9.24602	9.17461	9.09471	9.13476	9.2103	9.10358	8.87884	9.00164	8.93595	9.64792	8.89023	8.95233	9.2869	9.15178	9.4616	9.50931	9.82279	9.70166	9.81096	9.73111	9.89971	10.3136	10.2516	10.4105	10.3894	10.4129	10.5633	10.3729	10.4964	10.2442	10.2985	10.1778	10.8695
A_42_P604242	113937	2.80053	2.4106	2.30147	2.66185	2.52723	2.63285	2.96316	3.25281	3.24532	2.98907	2.94589	2.8868	2.00038	2.45376	2.66824	2.43926	2.68819	2.63771	3.99762	3.77179	3.66844	4.4591	3.65609	4.14083	3.58949	3.8636	3.84128	5.58583	5.38954	5.43547	4.67183	4.42137	4.65185	4.22885	3.30517	4.00667
A_42_P604382	498440	17.3211	17.3648	17.3816	17.4513	17.4333	17.4849	17.3816	17.4094	17.3405	17.4152	17.4394	17.4849	16.9342	17.4681	17.587	17.5398	17.5349	17.4849	17.4152	17.3735	17.4394	16.212	16.3489	16.2615	15.4115	15.737	15.7402	15.1967	15.5012	15.4621	15.7402	16.1653	16.4509	17.5629	16.1538	16.2243
A_42_P604900	362962	8.50872	8.5978	8.85038	9.27399	8.95547	8.74968	9.05248	8.85421	8.97821	8.78132	8.98735	8.98133	9.00542	9.21418	9.05377	9.21128	9.10264	9.14366	9.4531	9.7393	9.71284	9.24451	9.24303	8.96121	9.92789	9.54805	9.8024	9.90553	9.75331	9.68361	10.2985	10.311	9.84916	9.89666	10.2152	10.0282
A_42_P605985	140942	11.7078	11.5021	11.8119	10.7948	11.6753	12.5312	12.2723	12.4233	12.6871	13.3416	13.4268	13.4986	10.8126	11.6418	13.14	13.1173	13.8113	13.1765	12.1257	12.0097	11.9573	10.2208	10.4601	10.4054	10.0143	11.0736	10.8271	11.2436	11.0456	11.1684	11.8587	11.5281	11.6227	10.6435	10.8873	10.2318
A_42_P606073	25363	14.7785	14.7016	14.6895	14.5756	14.6613	14.6373	14.5819	14.4359	14.4672	14.5861	14.7623	14.5423	14.7047	14.7951	14.5131	15.0901	14.7623	14.9274	14.8568	14.6355	14.9837	13.2132	13.2656	13.2511	13.759	13.7721	13.6304	13.3684	13.4354	13.3624	14.1275	13.5649	13.4516	13.0427	13.6214	13.4153
A_42_P606907	292584	6.03518	6.0908	6.10958	6.11389	5.63195	5.26021	5.59118	5.55816	3.76208	5.68494	5.91179	6.02932	5.66341	5.74076	5.78388	5.55908	5.79069	5.72766	5.06993	5.05745	5.27598	5.15003	5.36692	5.2946	5.26138	5.26907	5.28648	4.10395	4.52183	4.15592	4.36748	4.47066	4.13367	5.45207	4.37737	4.72375
A_42_P608713	85420	11.6855	11.7741	11.8293	11.8981	11.6493	11.8414	11.6525	11.6202	11.2585	11.6142	11.4113	11.5849	10.4105	11.2707	11.4716	11.7383	11.667	11.5165	10.8867	10.4946	11.1217	9.90315	10.3629	10.4084	9.44549	9.03625	8.79856	9.02581	9.63454	8.9914	10.4695	10.7082	10.5561	10.6017	10.3223	10.6638
A_42_P610317	316524	8.35003	8.38845	8.634	8.63686	8.21406	8.34629	8.47169	8.32367	7.9965	7.6296	7.98358	7.88554	8.72813	7.94377	7.81368	8.52209	8.80608	8.98346	6.61719	7.2854	7.19287	8.12701	8.06338	8.91163	9.18201	9.2637	9.43006	9.17208	9.32533	8.96588	8.70556	8.92474	9.05646	9.72161	9.28172	9.03625
A_42_P610788	25095	7.18577	7.34678	7.64136	7.50681	7.73631	7.65322	7.67991	7.18395	7.75354	7.57413	7.54018	7.46415	11.0736	7.52827	7.40088	7.97395	7.83467	8.70174	10.0753	10.6265	10.4158	12.591	12.3022	11.721	12.9449	13.0082	13.4314	12.592	12.4338	12.4372	12.0344	11.8025	11.8446	12.2003	11.4164	11.7274
A_42_P611561	292787	7.86053	7.8038	7.89881	8.03148	7.9411	7.87606	7.82321	7.76655	7.46628	7.74728	7.97159	8.03039	8.09582	8.00829	7.87693	8.47042	8.45863	8.31118	8.02244	8.46628	8.24289	9.4322	9.24255	9.24553	9.19959	9.23854	9.21272	8.57426	8.65529	8.47502	8.62458	8.5978	8.68173	8.78166	8.49243	8.86829
A_42_P612939	304581	6.03234	6.12958	5.99225	5.19521	5.7932	5.80111	5.82441	5.97661	5.57886	5.76841	4.66643	5.43961	5.99464	4.78327	4.28664	4.17356	4.41152	4.7931	4.62332	4.85363	4.5381	7.7688	7.63053	7.34545	6.13375	7.3921	6.44552	8.1597	7.68121	7.95379	7.0211	7.16353	6.86447	7.44123	7.04054	7.26222
A_42_P614692	116684	10.181	10.0265	10.1497	10.3852	10.2009	9.92229	10.1846	9.90703	9.57641	9.89041	10.0561	10.0813	9.9219	9.9937	9.99309	10.5261	10.2055	10.0171	9.94343	9.39152	9.91454	9.09999	9.45511	9.24847	8.64535	8.48496	8.39389	8.5969	8.79112	8.68374	9.2011	9.03117	9.02396	9.45511	9.04613	8.80608
A_42_P614965	304132	9.24699	9.05545	8.98771	9.08831	9.08059	9.03543	8.83128	8.82449	8.69417	8.97481	9.29327	9.17308	9.32637	9.06117	9.3332	9.09911	9.20484	9.07307	9.27151	9.45898	9.24255	10.0676	9.63078	9.7473	10.095	10.1124	10.2072	10.1337	10.0426	9.94756	10.2749	10.0499	10.2494	10.1055	10.3865	10.3611
A_42_P615837	688698	17.4911	17.4974	17.4631	17.4039	17.4578	17.4578	17.6518	17.4793	17.5516	17.5349	17.6587	17.5462	17.9137	17.5157	17.3521	17.3888	17.3735	17.2693	17.634	17.5936	17.473	16.1714	16.0951	16.1313	15.494	15.6131	15.6032	15.9918	16.0203	16.1879	16.5691	15.0741	15.1672	15.1626	15.564	14.9535
A_42_P616287	312705	10.1613	9.97644	10.0945	10.2031	9.95897	10.5968	10.1497	10.2059	10.3223	10.4436	10.4215	10.5341	11.1032	10.6144	10.5568	10.913	10.9291	11.1319	10.8703	10.9617	10.6932	11.145	11.4025	10.9971	11.0374	11.2679	10.7061	11.3382	11.3716	11.3089	11.1423	11.2038	11.22	11.2362	11.4105	11.557
A_42_P618145	311355	11.6211	11.549	11.6774	11.9417	11.5423	11.651	11.6242	11.4471	11.0504	11.2413	11.602	11.6727	11.4966	11.8647	11.7052	11.4629	11.2881	11.2607	10.582	10.2306	10.6113	12.2841	12.162	12.4557	11.9607	11.5778	11.3997	11.7561	11.8186	11.8162	12.0544	11.837	11.5013	11.4194	11.966	11.5988
A_42_P618217	170580	3.19192	4.16893	3.83018	3.68022	4.06487	4.1183	3.72437	3.66757	3.50196	3.21981	4.13321	4.02444	4.68688	3.91726	3.60801	4.29382	3.6175	4.25889	7.22213	7.87651	7.92518	6.53092	5.87123	5.87675	7.41815	7.89881	8.33428	6.22632	6.00831	5.01802	6.05219	5.33989	5.18812	7.09867	6.02343	5.63228
A_42_P619308	301249	12.956	12.9126	12.9655	12.7937	12.8677	12.7137	12.5614	12.5985	12.1346	12.7025	12.7087	12.7826	12.7159	12.9151	12.8631	12.83	12.8677	12.9045	12.4056	12.1013	12.3201	12.4696	12.3647	12.3932	11.8256	11.8738	11.8211	11.5312	11.7176	11.6005	11.7152	11.5563	11.7391	11.9545	11.625	11.6533
A_42_P620006	171112	12.2967	12.0925	12.3389	12.1826	12.1764	12.1536	12.0679	12.016	11.6466	11.8481	11.8354	11.8094	10.5968	11.4232	11.6643	11.279	11.0576	11.2108	10.5176	9.81367	10.1719	8.15021	8.50203	8.14883	8.47042	8.42996	7.84787	9.0505	8.89159	8.98771	8.92708	8.52161	9.44549	8.08018	9.17208	8.19497
A_42_P620591	288669	12.0749	12.1555	12.0767	11.7627	11.9509	11.919	11.8663	11.9839	12.0363	11.9831	11.8302	11.8885	12.2741	11.8338	12.0403	12.0329	12.0067	12.067	12.0679	12.3687	12.0231	13.1455	13.0811	13.1214	12.9745	13.0722	13.1647	13.2322	13.1591	13.4021	13.3182	13.3081	13.11	12.6168	13.4897	13.2733
A_42_P620907	301427	16.4185	16.5732	16.5032	16.4684	16.4053	16.4471	16.5363	16.4651	16.6048	16.3571	16.4875	16.3815	16.342	16.3237	16.4367	16.533	16.4367	16.4185	16.4615	16.4948	16.4583	15.407	15.4547	15.4479	16.148	16.1779	16.0378	16.201	16.1942	16.342	16.6181	16.1276	16.1714	15.9352	16.3641	16.2772
A_42_P621872	24953	6.3617	6.11718	6.18517	5.46186	7.58083	5.97933	6.12244	6.52557	6.88966	6.2209	6.01767	6.69711	5.91615	6.23315	7.11289	5.92745	6.40726	6.22012	5.57436	3.99547	4.28744	5.19102	5.8461	6.61237	5.52104	4.59912	4.36155	3.78076	3.46757	3.53727	4.91923	4.31036	4.02715	3.96378	4.68952	3.62683
A_42_P622436	64158	13.7077	13.5663	13.7551	13.549	13.7706	13.6994	13.5358	13.8318	13.9349	13.34	12.7473	12.8822	14.2331	12.3995	12.3556	12.2907	12.2281	12.8982	13.2799	13.688	13.8932	15.8705	15.7537	15.6269	14.4852	15.0963	15.5478	15.817	15.361	16.2615	14.4064	14.4923	14.4996	14.9444	15.7669	15.5478
A_42_P623733	501110	8.6742	8.91163	8.8615	8.35234	8.6221	9.12308	8.89667	9.01212	9.2779	9.43482	9.73413	9.66869	9.8872	9.47854	10.0212	10.2145	10.1162	9.99686	9.75437	9.87951	9.69794	8.62026	8.90607	8.22149	9.34929	9.10224	9.41356	9.47	9.35946	9.2372	9.64734	9.70474	9.60292	9.27933	9.58204	9.50835
A_42_P623913	311723	10.627	10.3246	10.4502	10.9995	11.4695	10.6095	10.5846	10.6494	10.6968	10.772	10.3601	10.038	10.4054	10.4215	10.2727	10.9088	10.6245	10.7089	10.6075	11.1191	10.9951	10.181	9.9446	9.90376	10.3691	9.85956	9.87378	9.2132	9.40822	9.35842	9.1638	9.03458	9.46617	8.76841	9.98873	9.42203
A_42_P624195	24421	10.2749	10.8766	11.2279	11.9198	10.5385	11.0768	10.784	10.7028	10.9938	10.4853	10.836	10.7942	12.3351	11.091	11.3129	11.9839	11.8499	12.0041	11.1751	12.2559	12.0188	10.1896	11.2375	10.4545	10.6686	11.0662	11.1065	12.18	12.3305	12.4266	12.9102	13.1296	13.1018	13.4168	13.3787	13.5745
A_42_P624333	171445	11.4098	11.2837	11.3876	11.4664	11.265	11.2078	11.1589	11.1277	10.4342	11.1015	11.001	11.1177	10.6963	11.2001	10.8975	11.2025	11.1737	11.1724	10.8204	10.2471	10.7126	10.3865	10.44	10.4946	10.552	10.5968	10.6863	10.0543	10.2488	10.0589	10.041	9.96675	10.1609	10.5808	9.90651	10.0034
A_42_P624493	296599	6.16798	7.08849	6.16842	6.3956	7.20235	7.53886	6.29675	7.41063	7.69809	6.96677	6.09	6.86744	6.18913	6.28211	6.50739	7.41148	7.00136	6.34722	6.98928	6.42012	7.3865	8.23517	8.29805	7.70621	6.5248	7.25673	7.23911	7.68406	7.22309	7.85681	7.63874	7.19863	6.45707	6.76648	7.10567	6.10664
A_42_P625147	84387	5.37715	5.19812	5.31214	5.30214	4.97251	5.37292	5.65304	5.47224	5.65593	6.00058	6.05185	6.43172	6.98505	6.36752	6.12595	5.89555	5.9935	6.05802	5.6857	5.60029	5.81518	5.50897	5.65166	5.37406	5.66724	5.49257	5.48663	6.1083	6.17759	5.94174	6.03099	6.15579	6.13701	5.86614	6.02056	5.90753
A_42_P625157	305687	8.84122	9.04528	8.65662	8.92004	8.93544	9.05293	8.52333	9.02532	8.91859	8.33951	8.91912	8.65936	10.4436	10.8668	9.86981	11.0972	10.3181	9.9892	8.13943	8.33763	8.63082	9.03502	9.09716	8.86911	9.30358	9.74194	10.2627	9.91407	9.85784	9.49384	10.4917	10.6284	10.81	11.1368	10.75	10.657
A_42_P626433	305974	8.06934	7.54885	8.52209	8.60389	8.38396	8.74084	8.84082	8.7436	9.39888	9.28308	9.37567	9.7173	10.2127	9.75876	10.0521	10.0956	9.13375	9.64836	8.43235	8.38567	8.06982	7.98358	7.67088	7.23517	8.98812	8.84995	8.50737	8.1941	8.798	8.87884	8.64399	8.42897	8.25431	8.52554	9.38681	8.70174
A_42_P627330	297727	11.9113	11.4982	11.8283	11.952	11.0582	11.0406	11.053	11.8025	11.9315	11.7035	11.5621	11.8346	11.456	11.8561	11.4255	12.0302	11.9923	11.5368	11.766	11.4695	11.0959	10.2083	10.954	10.8956	10.7814	11.0923	10.7677	10.823	10.99	10.7872	11.0986	11.0244	11.2714	10.9304	11.2873	11.1506
A_42_P627572	309595	9.27102	8.97115	8.89583	9.03625	8.98091	9.2514	8.95195	8.91364	9.11565	8.48307	8.98173	8.66696	9.16908	8.60734	8.68208	8.90397	8.93352	9.06588	8.9795	9.47384	8.91672	10.5983	10.4998	10.657	10.4054	10.3702	10.406	10.2601	10.1358	9.85556	10.3252	10.5153	10.2662	10.1851	10.2967	10.2738
A_42_P628098	313681	9.0692	9.0399	9.41862	9.63945	9.36982	9.38681	9.18105	9.23952	8.61875	8.81072	8.57934	8.78208	7.50421	8.47209	8.22651	8.05455	7.97932	7.43634	9.47582	9.19629	9.39101	7.11512	6.8863	7.08976	6.54209	6.67438	6.62248	7.31275	7.42349	7.32744	6.94384	7.01178	7.32539	7.98136	6.87048	6.89533
A_42_P628981	308807	11.0504	11.081	11.0498	11.1514	11.085	11.1492	10.9304	11.1333	10.5514	11.1676	10.7625	11.4128	10.601	11.1065	11.1967	10.823	10.8421	10.5715	10.2838	10.0945	10.2561	9.62773	10.3554	10.2093	9.99737	10.0698	9.75765	10.0868	10.2323	10.3611	10.1418	10.1525	10.1563	9.87425	10.2276	10.0472
A_42_P629321	29576	3.27425	3.26093	3.99547	5.18093	3.6502	3.81902	4.1175	3.86093	3.5011	3.76776	3.15859	3.71675	5.83434	3.79264	3.44979	3.99762	4.50203	5.22096	4.16749	5.00807	4.0847	5.90014	5.473	4.8357	6.13701	6.44591	5.13166	7.12708	7.10043	6.36705	7.14297	6.74608	7.06004	7.23467	7.58794	6.49572
A_42_P629370	85497	10.2009	11.0582	10.8593	11.4761	10.6232	11.2929	11.2762	11.3564	11.209	11.5637	11.9873	11.8738	11.6408	12.102	11.9976	12.3697	12.5072	12.5869	10.852	9.73619	10.9211	9.20877	10.0013	9.04302	10.9737	10.1379	9.88165	10.2703	10.2504	10.1815	10.9507	11.1642	10.9168	10.9971	10.4191	10.1662
A_42_P630269	366262	14.2419	14.2365	14.0307	14.4585	14.1609	14.4234	14.4514	14.1714	14.3123	14.0571	14.039	14.0134	13.8501	14.0784	14.0588	13.8817	13.991	14.1121	13.3332	13.4394	13.4779	13.8628	13.5556	13.5358	13.6738	13.6259	13.444	12.9694	13.2682	12.9311	13.5695	13.777	13.7674	13.4532	13.433	13.5297
A_42_P630463	63886	9.09143	8.77207	9.08322	8.59647	8.66023	8.32458	8.50783	8.41873	7.62206	8.88844	8.99412	8.93281	8.26164	9.02168	8.70319	8.89583	8.92988	9.1236	7.75667	6.69327	7.39953	8.41634	7.64388	8.4191	7.33152	7.27795	6.68915	6.54659	6.90345	6.51909	6.52926	6.1452	6.32536	6.69368	6.57843	6.01809
A_42_P630572	362988	6.2873	6.29143	6.47025	6.52632	6.41965	6.43485	6.44207	6.6635	6.77091	7.11803	7.2512	7.12272	6.97914	6.52035	7.63442	6.64698	6.83541	6.96712	8.30535	8.5615	8.22512	6.73932	6.96366	7.56371	7.06439	7.08849	6.84634	6.17596	6.48551	7.07792	6.54027	6.68623	6.00289	6.53784	6.68379	6.28621
A_42_P631818	81512	7.79395	4.90491	8.03797	7.07877	6.53222	7.1451	7.84695	7.34328	8.40255	7.43682	7.68121	6.99838	6.21111	7.14474	7.88916	7.85285	3.26277	7.42203	7.05305	6.91344	7.43216	2.29144	2.9915	1.91938	1.89613	2.1426	2.22129	2.11136	2.02885	1.9952	2.11183	2.02267	1.96388	1.92777	2.43953	1.92976
A_42_P632305	299104	13.7934	13.8031	13.7374	13.8932	13.6513	13.641	13.688	13.5695	13.4999	13.4354	13.4897	13.6124	13.1285	13.4953	13.4575	13.4953	13.5632	13.4912	13.3213	13.3226	13.2307	12.2032	12.4426	12.3626	12.2543	12.2201	12.117	12.4326	12.2543	12.3455	12.4728	12.245	12.4194	12.5719	12.116	12.1809
A_42_P632469	291908	4.7045	5.20371	4.71351	2.29511	4.10112	3.91923	4.42183	4.17356	3.66188	3.03112	3.07843	2.34396	4.2631	4.35782	1.95702	4.10834	4.28913	4.31171	5.02642	5.12252	4.85906	2.99623	3.57347	3.4548	2.65473	2.75643	2.75518	3.03186	2.53319	2.66824	3.37927	2.84782	3.03285	2.9344	3.18426	3.51445
A_42_P633840	362969	4.95513	5.13841	4.75075	4.35562	4.35782	4.56661	4.85151	4.56071	3.73132	4.07607	4.22685	3.71335	4.56392	4.85906	4.17698	4.55224	4.18109	4.17485	4.41806	4.51237	4.2124	5.98676	6.11789	6.23894	6.19677	6.48943	6.66099	5.67159	5.9827	5.50706	6.44056	6.22386	5.70195	6.69813	6.48467	5.98304
A_42_P633958	306628	10.5926	10.5194	10.4258	10.0045	10.5633	10.4228	10.2567	10.3514	10.5936	10.3554	10.13	10.1113	9.75066	9.90021	9.78748	9.94756	10.0736	10.0607	9.81367	9.92934	9.7	9.69686	9.77654	9.89626	9.02203	9.13147	8.63985	8.53165	8.35372	8.59825	8.2784	8.02244	8.33951	8.07853	8.37984	8.32969
A_42_P635467	309301	9.99262	9.89666	9.80338	9.80136	9.84696	9.76435	9.77762	9.83299	9.78703	9.66611	10.0057	9.83789	11.9172	10.1799	10.1767	10.4047	10.5963	10.517	11.6798	11.9044	11.5312	10.9584	10.8068	10.6968	11.7716	12.0001	12.0353	11.3478	11.1933	11.5734	11.5127	11.245	11.4018	11.2822	11.257	11.3074
A_42_P636400	191574	7.73487	7.95379	7.67888	6.72046	7.36149	7.56755	7.13443	7.23101	7.5442	7.23275	7.89521	7.34989	8.06212	7.88008	7.83206	8.41484	8.18027	8.43138	8.23018	8.1597	7.85964	5.94885	6.42556	6.4563	5.88193	6.1428	6.19338	5.71453	5.65136	5.25859	6.00098	5.99501	5.6183	5.77912	6.16989	6.23185
A_42_P636761	29252	6.61799	6.2442	6.48095	6.89982	6.56892	7.0682	6.4518	6.60457	6.39061	6.48224	6.55411	6.78935	6.80818	6.85118	6.40646	6.68119	6.53539	6.9619	6.99228	7.05613	6.89772	7.06579	6.42378	6.11789	8.08285	7.60275	7.71996	7.14474	6.99459	6.92933	7.11512	6.94337	6.63073	6.61322	6.9796	7.20823
A_42_P637122	360899	7.42203	7.28374	7.37994	7.47247	7.59522	7.12321	7.73952	7.64863	7.57248	7.56426	7.23228	7.22309	7.75188	7.25269	6.52755	7.46232	7.50638	7.73859	7.62498	7.84183	7.67262	8.79628	8.75231	8.09333	7.91241	8.29728	7.67709	9.24753	9.02396	8.75907	8.83953	8.73675	8.97206	8.9096	9.31993	9.18201
A_42_P637189	58812	10.7023	10.4847	10.4612	9.86359	10.668	10.1804	10.1124	10.4689	10.0526	9.19585	9.05248	9.52261	9.03412	8.36039	8.83729	8.63037	8.60286	8.22239	8.79454	8.83506	8.74922	7.60326	7.88355	7.92518	6.78475	6.93064	7.04311	7.26813	6.73313	7.39464	7.95516	8.04623	7.86649	7.17187	8.33951	8.67692
A_42_P638620	170496	8.96966	8.87932	8.84536	8.12082	8.78776	8.70044	8.35423	9.06494	9.3402	9.49384	9.02706	9.20389	8.37848	8.50402	9.39053	8.47638	8.69813	8.60112	8.60193	8.84082	8.2855	7.61837	8.12934	8.81757	7.07347	7.43039	7.00052	6.25621	6.30362	6.56981	6.95246	6.68003	6.53357	6.20288	7.42609	7.11591
A_42_P641517	100360872	8.17636	8.38439	7.5623	6.9546	6.40808	7.70181	7.18486	6.68663	8.14883	7.63225	7.13953	6.79009	6.04402	6.8863	6.73485	8.65333	8.26437	8.20214	7.54717	7.38739	7.69366	7.14171	8.59428	6.90547	6.7255	7.2026	6.62948	7.35671	6.51174	6.56449	6.39951	6.00176	7.00906	5.39316	6.85473	5.93545
A_42_P642575	298607	5.0874	5.42249	4.68315	4.51237	4.7045	4.6952	4.57176	4.75442	4.09305	4.83529	4.74027	4.86761	5.35043	4.56571	4.66225	4.8357	4.88091	5.01802	4.36545	3.70394	4.65023	5.87166	5.81056	5.44529	5.89555	5.88147	5.7522	5.68807	6.27329	6.01006	6.74446	6.69813	6.83381	6.59921	7.08036	6.68465
A_42_P642743	24368	15.3125	15.2536	15.4344	15.4167	15.0768	15.2957	15.409	15.0998	15.2352	15.2908	15.1737	15.2231	14.8825	15.2034	15.2578	15.3059	15.1818	15.1273	15.1407	15.1407	15.1948	13.8218	13.8595	13.8014	13.7044	13.9992	13.5727	13.5745	13.9561	13.9185	14.2712	13.9946	13.902	14.1068	14.0058	13.6958
A_42_P643259	361503	3.31078	3.42977	3.51343	3.16027	3.18463	3.82858	4.21802	4.2357	5.59553	3.57628	3.82933	3.79448	3.78992	3.19152	2.58722	3.91375	3.73793	3.38102	3.99896	4.50882	3.87467	3.6194	3.34966	3.69524	3.4774	3.85074	4.1079	4.59291	4.68645	4.75327	4.04724	4.46812	4.74313	4.27741	4.39763	4.21475
A_42_P643349	688228	15.3079	15.143	15.4763	15.5039	15.2165	14.9204	15.5039	15.251	14.7832	15.3678	15.1862	15.28	16.1714	15.4023	15.2754	15.1862	14.8423	14.6809	14.2382	13.8423	14.2083	12.3729	12.9539	12.4426	13.0694	12.9678	12.6658	12.1062	12.0177	12.1754	12.4528	11.9529	12.6019	13.641	12.4758	11.7045
A_42_P644209	499124	7.89312	7.99268	8.02992	8.03627	7.93591	7.25749	7.33353	7.58651	7.5446	7.67467	7.20513	7.79718	7.28374	7.93136	8.15301	8.02496	8.17118	8.05018	7.13142	7.17759	6.59344	5.90663	7.52382	6.68003	7.35724	6.60103	7.39549	6.8551	7.60895	7.19503	7.51945	7.2806	6.65142	7.51817	7.38315	6.88966
A_42_P646922	680229	12.6159	12.7098	12.7309	12.7486	12.5624	12.6658	12.5817	12.593	12.1792	12.5062	12.6442	12.7049	11.9952	12.5633	12.7148	12.6518	12.7406	12.7309	12.2219	12.052	12.1906	11.3732	11.4517	11.3768	10.9246	10.7909	10.6674	10.8197	11.0596	10.9808	11.3946	11.5615	11.4433	11.948	11.566	11.6265
A_42_P647500	84392	6.75737	6.89949	6.61115	6.6592	6.58775	6.72892	6.60405	6.65673	6.67115	6.1452	6.38253	6.22349	6.72097	6.18359	6.22386	6.55878	6.3833	6.43986	6.77385	6.9316	6.8632	8.06294	8.02889	7.86398	7.94069	8.07307	8.00927	7.5178	7.37248	7.39094	7.88317	7.457	7.45407	7.26539	7.59472	7.71996
A_42_P648207	290741	6.12409	5.84525	5.89342	5.2033	5.2418	4.50422	4.50834	5.40993	5.48047	4.90097	4.644	5.5653	5.13642	4.72425	4.49298	5.75141	5.36923	5.00633	4.27825	4.20589	5.45091	5.80111	6.45592	6.05264	4.0847	5.35888	4.94889	4.99794	4.84186	5.25462	5.34323	5.75786	5.636	4.98411	5.77364	5.80866
A_42_P648937	317444	10.7764	10.7273	10.6894	10.6926	10.5283	10.4788	10.8179	10.4545	10.2979	10.5514	10.8041	10.7327	10.5111	10.6383	10.5526	10.1985	10.1384	10.1029	9.33039	8.9716	9.30775	9.36333	9.23482	9.52966	9.3553	9.19222	9.0457	9.21691	9.16333	9.2044	9.25453	8.99797	9.06835	9.20007	9.05646	9.01445
A_42_P649672	117559	6.51174	6.48133	6.66539	6.31333	6.57313	6.55233	6.05055	6.28387	6.40726	5.35888	5.68733	5.70751	5.98478	6.29545	5.91271	6.01767	5.91615	6.15015	6.01504	6.04802	5.94743	5.84165	5.97197	5.65089	5.3411	5.48786	5.21533	5.12617	4.92772	5.37331	5.45025	5.22148	5.46233	5.37859	5.699	5.41923
A_42_P649879	317374	9.86877	9.77226	9.7945	10.0736	10.1815	10.0363	9.92567	9.95127	9.78605	9.86359	9.63682	9.81888	9.92891	9.90848	9.795	10.0555	9.98207	9.95897	10.0127	9.93829	9.89436	10.7068	10.9495	10.8766	10.863	10.6063	10.5936	9.94811	10.099	10.2192	10.1447	10.2807	10.2196	10.5218	10.2727	10.2093
A_42_P650386	293129	8.69417	8.65288	8.72722	8.57011	8.65193	8.83772	8.73345	8.80608	9.15405	8.59196	8.77026	8.67652	8.84122	8.66833	8.75279	8.61739	8.5463	8.53824	8.78441	9.07644	8.81668	9.74194	9.64792	9.79616	9.33363	9.49688	9.49384	9.8172	9.89776	9.87643	9.68219	9.48008	9.69548	9.25702	9.52538	9.42607
A_42_P652586	24918	9.81772	9.96412	9.87092	9.8417	10.0057	10.0897	10.1109	9.73218	9.76902	9.44606	9.73569	9.2966	9.85841	9.43539	9.55344	10.1609	10.1581	10.0561	9.82486	10.0293	9.8888	10.2133	9.95025	10.0582	9.9776	10.2673	10.404	10.771	10.772	10.5652	10.9611	11.085	11.4061	10.8643	11.1947	11.2031
A_42_P653257	246781	5.41963	5.41718	5.22783	5.44284	4.75975	5.04395	4.75853	5.04527	4.21752	4.79848	4.51775	4.97662	5.61415	5.26056	4.9365	5.46062	5.15589	5.77003	5.70405	5.89767	5.87076	6.78359	6.97914	6.89181	6.763	7.27245	6.90104	6.00469	6.1554	6.45912	5.42249	5.51668	5.73334	4.96278	6.0632	5.89267
A_42_P654061	113976	8.23733	8.26533	8.13816	7.96748	7.87837	8.06386	7.90051	7.85285	7.77363	8.38203	8.4901	8.28454	10.093	8.61615	8.63082	8.72269	8.89069	9.55797	9.91675	10.2025	10.4482	9.59921	9.74461	9.75066	10.4689	10.3919	10.3028	10.0698	10.4998	10.0394	10.2083	10.4309	10.1698	10.7916	10.1719	10.789
A_42_P654865	314405	9.9219	9.84595	9.70109	9.82645	9.94343	10.0601	9.99062	9.58783	9.5893	9.05377	9.35691	9.34373	8.73579	8.75017	9.35326	10.0282	9.72584	8.9716	10.4022	10.1525	10.5238	9.34373	8.94613	8.9172	8.15494	8.74696	8.87932	9.31149	9.12795	9.09326	9.62292	9.71073	10.2037	9.89477	9.91062	9.90267
A_42_P654878	313101	10.0022	10.1971	10.1353	10.3411	10.0837	10.0698	10.0681	10.3329	9.73726	9.94965	10.2203	10.311	9.45511	10.5341	10.9958	11.1933	11.5521	11.7676	10.5057	11.0469	11.1071	8.79495	9.11565	8.99412	9.45419	9.14015	9.13721	9.04197	9.24847	8.86385	9.51698	9.66178	9.7143	10.3039	9.61668	9.79203
A_42_P655047	113931	6.91473	6.243	6.8945	6.61204	6.91137	6.63279	6.38424	6.38692	6.48637	5.86779	5.36384	5.97038	6.4694	6.0255	5.4221	5.9777	5.3801	6.30564	6.85965	6.92015	6.76921	8.30535	8.41724	8.02535	7.03875	7.61247	6.96061	7.86871	7.84838	7.86355	8.03496	7.63814	7.93719	7.3031	8.23682	7.62421
A_42_P655644	171155	12.5489	12.6485	12.529	12.5546	12.1382	12.164	12.374	12.1584	10.5379	12.2137	12.3083	12.3265	11.9181	12.6383	12.3759	12.3434	12.3218	12.5038	11.7741	11.283	11.9856	11.0386	10.8447	10.8612	10.7357	10.5555	10.3007	10.0461	10.5272	9.95725	10.0191	9.87232	9.88444	11.3066	9.39008	9.85556
A_42_P656495	171009	17.989	18.0959	17.989	18.1167	18.1575	18.1817	18.1433	18.2196	18.1167	18.1281	17.9971	17.8725	16.3887	18.0266	18.0357	18.0847	18.1701	18.1048	18.1281	18.1575	18.0959	17.8725	17.8646	17.67	16.0443	16.7956	17.0329	16.117	16.6421	16.1509	17.0329	17.7463	17.989	18.2435	17.805	18.0959
A_42_P658264	309452	8.91271	8.91364	8.97384	8.9096	8.84995	8.64812	8.59962	8.67937	8.54773	8.58042	8.53776	8.6477	9.52103	8.6737	8.68034	8.7383	8.72813	9.02439	8.93595	8.8656	9.12852	9.6235	9.84452	9.604	9.66559	9.79155	9.79386	9.88165	9.94646	9.98155	9.40822	9.60191	9.47528	9.94756	9.52328	9.68821
A_42_P660129	156117	4.73083	5.86668	5.49717	5.23257	5.65743	5.21149	5.75253	5.04949	4.81499	4.93142	5.70274	5.41101	5.88015	4.68688	5.39685	5.45684	5.93304	4.92386	6.88966	8.42624	7.16274	6.79259	7.19996	7.41765	7.00052	7.35484	7.64913	8.14883	7.91151	6.45431	7.51071	6.71187	7.244	6.80147	7.69691	8.16324
A_42_P661600	171162	5.02058	5.03843	5.83954	5.8549	5.28217	5.40789	6.18517	5.40336	5.58413	5.77826	6.14482	5.81187	4.62507	6.12159	6.35826	6.54112	6.35647	5.91741	6.13616	6.08653	7.04355	6.43444	4.93055	5.44155	5.07543	5.33756	5.90835	7.56282	6.99622	7.311	6.44724	6.73178	7.12668	6.82881	5.44075	5.16717
A_42_P661992	100361126	5.88313	6.11297	5.90663	5.75866	5.68415	6.6555	5.67797	6.06445	6.03732	6.25621	5.98932	6.25465	7.96709	6.74234	5.59118	6.7277	6.34722	7.46962	7.07836	8.00877	7.04898	6.21239	5.89301	6.14147	7.26261	6.65888	7.27481	7.18395	8.20979	6.73313	6.32385	7.0813	6.14861	7.02628	6.55185	9.27348
A_42_P662062	361822	6.54907	6.5571	6.73388	6.69117	6.26519	6.41712	6.24014	6.19851	6.01963	6.13409	6.13409	6.27973	5.42966	6.20288	5.87076	6.2633	6.10205	6.81768	6.17508	5.80334	6.1764	5.51018	5.81424	5.57153	5.12864	5.473	5.58295	5.08663	5.14398	5.16025	4.98052	5.00722	4.80518	5.31825	5.49551	5.26256
A_42_P663500	306013	8.19497	9.89866	7.24152	7.51681	10.1497	7.49251	7.48155	9.57475	6.87684	9.56197	9.39781	7.71382	6.57405	6.60233	7.38149	6.91258	8.51766	5.78813	4.94596	4.63505	4.43276	7.12035	6.15789	8.25345	5.3899	5.89886	5.86236	5.375	6.17962	6.33195	5.32917	5.4882	5.60818	5.84794	5.89466	6.08427
A_42_P663871	266708	5.27354	5.12651	4.85629	5.63755	5.42806	5.61745	5.54748	5.75669	6.05873	5.41071	5.52186	6.33467	5.61901	5.72226	5.26865	5.23153	5.29498	6.02423	6.255	6.49074	5.8461	5.384	4.97496	4.69189	5.10036	5.15334	5.6703	6.51952	6.65515	6.42416	5.8461	5.90835	5.9497	5.08808	5.57222	5.45436
A_42_P664274	292139	2.70712	2.37677	3.60572	3.05704	1.9314	2.93169	3.46977	3.34793	2.95341	2.99322	2.40033	3.28697	2.95658	2.50375	2.27765	3.71982	2.85165	3.16294	4.06162	4.76161	3.84677	4.53476	4.93739	4.45417	5.37331	5.83009	5.34029	4.33376	4.29502	5.42764	4.68611	4.84355	3.78622	3.53134	5.76244	5.50186
A_42_P664472	29372	10.8416	10.8867	10.7802	10.4502	10.7571	10.7152	10.2715	10.585	10.6453	10.3448	10.3342	10.2744	11.509	10.8938	10.7449	10.8336	11.0836	10.9907	11.2545	11.1548	11.1004	11.7168	11.8151	12.1845	11.3789	11.2985	11.0668	11.0668	11.1595	11.3612	11.2613	11.3626	11.2735	11.1353	11.5035	11.3363
A_42_P664544	363231	6.79581	7.00095	6.98971	6.40467	6.83583	6.89724	6.59755	6.53699	6.95375	6.99838	7.16575	6.85965	7.47384	7.14686	7.06948	7.76926	7.58321	7.44425	7.16531	6.97875	7.20823	6.73178	7.15607	6.67561	7.14334	7.10503	6.94077	7.96283	7.94779	7.70755	8.33991	8.83401	8.67749	8.22239	8.71637	8.67038
A_42_P665164	116501	8.87759	8.79454	8.98222	10.271	9.74085	9.77654	9.72017	9.91563	9.99262	9.31628	8.99608	9.31391	8.29684	8.65662	8.41484	8.27556	8.4119	8.57142	8.73182	9.20682	9.25998	8.29018	8.87491	8.03359	9.25084	8.48345	7.99929	7.83858	7.63136	7.91811	7.35171	7.71996	7.73584	6.86088	8.11992	7.68585
A_42_P665319	171304	6.99093	6.71736	6.77091	5.28987	5.87974	5.86446	5.60524	6.49846	6.1554	5.344	5.64084	5.11028	5.7481	5.27994	5.8532	4.78327	5.47266	5.67598	5.00722	4.16916	3.9749	6.11673	6.25665	6.00058	3.61554	4.0184	4.67714	4.87253	4.85703	6.00713	4.41242	4.7802	4.64329	5.48742	6.09497	4.61845
A_42_P665352	315639	11.4082	11.4517	11.4982	11.4828	11.3724	11.5134	11.2628	11.4276	11.0411	11.2895	11.3671	11.4054	11.4034	11.4889	11.5265	11.4606	11.5549	11.7126	10.789	10.3686	10.9611	12.3325	12.2013	12.7406	12.604	12.5239	12.2137	12.4184	12.5614	12.5432	12.541	12.685	12.4946	12.7098	12.8447	12.7739
A_42_P665509	116457	12.7473	12.6637	12.9126	12.7362	12.7025	12.7328	12.8324	12.9794	12.7049	12.5342	12.592	12.8526	12.3636	12.6019	12.4705	12.8077	12.593	12.5858	12.4893	12.2398	12.4913	11.5615	11.7812	11.3201	11.594	11.9374	11.8293	12.065	12.2613	12.0767	12.5091	12.4395	12.1237	12.0793	12.3031	12.0819
A_42_P666951	171369	8.0017	7.97697	7.83561	7.22765	7.93305	7.81141	7.46415	7.51859	7.6632	7.40351	7.41322	7.44978	7.62291	7.46548	7.52903	7.48631	7.78728	7.63874	7.83021	7.95018	7.52862	7.22765	7.09795	7.47085	6.86269	6.78639	7.2026	6.75928	6.87959	7.0301	6.74363	6.64698	6.4518	6.2013	7.13142	7.05035
A_42_P667148	117540	4.41361	4.47186	4.57042	4.74695	4.61297	4.36786	4.65959	4.72664	4.63286	4.7628	4.78729	4.87425	4.774	4.59482	5.17195	4.2991	4.10024	4.59832	4.89221	5.05871	4.9136	4.82716	5.08591	5.15944	5.55908	5.64827	5.87455	6.05544	5.52942	5.58677	5.53377	5.70443	5.44444	5.58583	5.44111	5.42853
A_42_P667960	363984	6.72993	6.84667	6.87471	6.9863	7.08183	7.46415	6.87135	7.08221	7.28455	6.70245	6.38467	6.71041	7.54677	7.00588	6.79798	7.52181	7.16617	7.64043	7.446	7.58278	7.52041	8.1678	8.3076	8.5784	7.82162	8.02642	7.91674	7.71256	7.43768	8.01205	7.90239	7.34989	7.53331	7.47085	7.91283	7.55509
A_42_P668042	257644	11.1032	11.2941	11.2332	11.1724	10.9471	11.0538	10.8475	10.9931	10.4424	11.1814	11.0067	11.1046	11.5368	11.3004	11.3012	11.1582	11.2671	11.5849	11.0101	11.5288	11.3759	12.205	11.9489	11.8692	12.4056	12.2713	12.2315	11.2339	11.2923	11.073	11.2206	11.1973	11.3012	11.8499	11.1141	11.8265
A_42_P668126	29744	10.8655	11.0144	10.9983	10.9478	10.9433	10.7604	10.8298	10.7345	10.2499	10.4847	10.7254	10.6844	10.1815	10.6583	10.6691	10.789	10.8734	10.3198	8.93729	7.84039	8.87034	8.91578	8.96859	9.35285	8.61739	8.28931	8.10898	8.65333	8.80472	8.484	8.72409	8.83555	9.08922	9.24451	9.13092	9.17308
A_42_P668800	362897	9.21172	9.12023	8.99193	9.16474	9.09326	8.9773	9.06588	9.01262	9.25183	8.88345	9.19061	8.96818	8.32609	8.87974	8.9621	8.96631	9.17508	8.9621	8.70776	8.6221	8.60428	7.4326	7.3859	7.44463	7.56191	7.92575	7.81283	8.14119	8.0354	8.04843	8.4168	8.33013	8.35994	8.20444	8.28454	8.21594
A_42_P669103	360761	9.04197	9.01069	8.99464	8.66467	9.12257	9.13531	9.0399	9.13375	8.99882	9.41765	9.26566	9.38529	9.47	9.12946	9.24507	9.13964	9.12592	9.15879	9.80851	9.92986	9.88942	10.1531	9.99908	10.0715	11.0368	11.0674	11.1718	10.6176	10.569	10.4321	11.0877	11.3264	11.0582	10.4904	10.5881	11.2941
A_42_P669388	298545	7.77079	7.72239	7.96945	8.3739	7.55742	7.56426	7.78366	7.24992	7.23426	8.0003	8.66415	9.68059	8.32187	8.39056	9.19739	8.77207	9.60878	8.60691	7.7023	7.46323	7.58321	9.9446	9.79203	9.55992	9.96832	9.95025	9.05919	9.26771	9.48399	9.30255	9.3619	9.41765	10.1103	10.0287	9.2532	9.92567
A_42_P669907	29735	4.8251	4.43957	4.45374	3.56267	3.56836	4.17828	3.94995	4.10352	3.85074	4.1459	3.81902	4.08772	3.6502	3.66006	3.6858	4.28119	3.91211	4.12063	4.29873	3.48937	4.41063	4.38393	4.55891	3.50691	3.65443	4.02406	2.94506	3.01455	3.36367	3.4583	3.68628	3.11651	3.33841	3.17351	3.8742	3.96236
A_42_P670580	24875	9.15405	9.12461	9.31814	8.43138	9.09143	8.86596	8.51813	8.84356	8.77295	8.16484	8.51031	8.40203	8.35423	9.31772	8.62416	9.45563	9.30674	9.47168	8.88062	8.89069	8.74612	7.38149	7.18059	7.07613	7.11289	6.93406	6.76566	6.72213	6.05185	6.3759	6.51302	6.2579	6.43828	6.63862	7.46584	6.79749
A_42_P671348	301073	15.2143	15.2213	15.2467	15.143	15.2255	15.2325	14.9175	15.1608	15.0277	15.045	15.0514	15.0786	14.5094	15.0381	15.0741	15.1759	15.2578	15.2691	15.0607	14.7669	14.8738	13.2693	13.6994	13.5217	12.9783	13.0275	12.9757	12.855	13.3668	13.3158	13.596	13.9979	14.1731	14.9111	14.3794	14.2694
A_42_P672103	60394	5.15055	4.94384	5.29805	5.58958	4.95261	4.81781	5.25254	5.70911	5.43877	5.47632	5.12384	5.37806	6.9452	5.24706	5.72315	5.27466	5.33581	5.18259	4.86085	4.36711	4.57339	6.17023	5.82179	5.78073	7.54677	7.31716	8.49052	7.58971	7.19809	6.75251	6.39837	6.05916	6.78513	6.80396	6.7791	6.54415
A_42_P672907	171048	10.4659	10.5586	10.5814	10.4325	10.4196	10.572	10.4105	10.3269	10.3454	10.0837	10.4332	10.2961	9.60022	10.5555	10.6981	10.6668	11.1569	10.6558	10.6251	10.9015	10.7146	9.74406	10.0925	10.168	9.71913	9.78841	9.36843	9.10444	9.14549	9.03373	9.67655	10.2014	10.0139	9.89267	9.49052	9.92397
A_42_P673905	497895	7.0614	7.16237	7.11591	6.63364	7.09516	6.99265	6.69813	6.73975	7.03663	7.47294	7.29143	7.07877	7.38267	7.1802	7.16191	7.48721	7.50246	7.22578	6.56203	7.16485	6.92823	8.44605	8.699	7.84838	8.14023	8.20937	8.43957	8.16058	7.90051	7.77363	8.06469	7.84569	7.90239	7.49251	7.968	7.92475
A_42_P673973	304496	10.1901	10.1373	10.1662	10.2784	10.1965	9.9653	10.093	10.0703	9.0736	9.76056	9.80192	9.94553	9.7162	9.90315	9.5893	10.0415	10.1184	10.1222	9.44771	8.88293	9.2869	10.2633	10.0791	10.7381	9.7549	9.58204	9.02581	9.02252	9.11856	9.02439	8.69225	9.2132	9.55187	10.0442	9.14549	9.25274
A_42_P674200	301515	9.85509	10.211	10.2608	10.1965	9.9617	10.4424	10.0346	10.0681	9.827	9.9617	10.3116	10.5009	10.767	10.4476	10.5335	9.76381	10.1413	10.0533	10.1311	9.41986	8.90218	11.3012	11.238	10.1034	11.4517	11.4745	11.7468	11.3694	11.5203	11.5675	11.4241	11.3004	10.963	11.2413	10.9534	11.4004
A_42_P674843	315611	14.3166	14.3672	14.4234	14.4852	14.393	14.5915	14.4252	14.389	14.0799	14.2712	14.2165	14.2531	13.9133	14.4215	14.126	14.3617	14.4102	14.4024	14.5368	14.3381	14.446	12.3536	13.0958	12.9006	11.9564	11.5849	11.2252	9.7549	10.3317	10.4522	11.9545	11.4578	11.4822	12.6061	11.3201	11.053
A_42_P675031	25736	12.245	12.2632	12.3476	12.0625	12.2182	12.2021	12.1527	12.1853	11.7869	11.9338	11.8943	11.729	11.2071	11.5757	11.5893	11.4297	11.4479	11.3664	11.5328	10.8894	11.3116	13.4097	13.1376	13.2307	13.2105	13.2389	13.1325	12.6529	12.7448	12.7049	12.2697	12.5741	12.2568	12.1545	12.5633	12.4487
A_42_P675041	361601	8.3412	8.22965	8.27418	8.373	8.29684	8.13863	8.15783	8.10659	7.81323	7.91501	8.18177	8.23781	9.09954	7.99693	7.78556	8.18367	8.23018	8.13399	8.81945	9.10889	8.95273	9.35285	9.31391	9.74519	10.4884	10.5833	10.7394	9.81309	9.8775	9.78517	9.67274	9.60139	9.59288	9.46416	9.67336	9.85784
A_42_P676304	293618	9.49636	9.10042	9.35946	8.8495	9.01111	9.49944	9.21559	9.26316	9.79203	9.06244	8.88345	9.25756	10.3312	9.91162	10.3811	8.9256	9.83789	9.90956	11.1333	11.4599	10.8172	11.5281	11.7642	11.602	10.9703	11.3583	10.821	10.4228	10.7304	11.2246	11.2339	10.6766	10.5372	10.1931	10.3765	10.2756
A_42_P676553	29248	4.62507	5.3801	4.4461	3.07897	3.26834	4.45252	4.96278	4.44221	5.18392	5.61376	3.82546	4.18073	7.95018	5.00807	4.07298	5.22702	5.66265	3.69049	4.90097	2.38529	3.26191	5.28574	5.91974	5.50383	5.99803	5.70405	5.80826	5.54282	5.78433	6.48095	5.84124	4.49881	5.7373	6.99505	5.67882	5.44407
A_42_P678378	171529	4.57295	4.49881	4.20038	2.81942	3.37528	3.77698	3.78499	4.12434	4.78062	3.28781	3.84812	3.66006	3.59035	2.99588	3.54068	3.54029	3.65443	3.87636	3.20634	3.37927	2.64308	4.16505	4.17786	3.71982	2.38387	2.59473	3.04326	2.71107	2.25075	3.2072	2.30017	2.14351	2.46506	2.84299	3.59978	2.65684
A_42_P678870	54246	4.76161	5.05998	4.34101	4.87671	4.57254	5.65347	5.06071	5.71404	6.11124	6.6819	6.69368	7.08221	6.78066	5.95981	6.70968	7.34678	7.41105	6.80729	5.25017	4.57738	4.27451	3.7625	4.37463	4.72993	5.33628	4.94797	5.09633	5.58004	5.48698	4.96401	5.54036	5.32436	5.9733	5.98431	4.95513	4.98651
A_42_P678904	360478	6.62715	6.53784	6.77451	6.54247	7.08036	7.1707	6.80447	6.6986	7.14382	6.96405	6.66663	6.66439	8.53165	6.89533	7.01715	7.09058	7.15818	7.10617	6.87048	7.53196	7.28328	11.2769	11.2008	11.7545	10.8975	10.9058	10.8987	10.7677	11.0312	11.038	11.2194	11.7442	11.532	10.6553	11.8786	11.6321
A_42_P679092	298655	7.5508	7.96618	7.68121	7.54717	7.83606	7.8674	7.72917	7.66943	7.66028	9.10485	9.05962	8.88784	9.52538	9.37679	8.95328	8.76296	9.45114	9.32869	9.60085	9.33807	9.56347	10.3652	9.76582	10.4764	10.0248	9.83208	10.1295	9.83341	9.64836	8.93183	9.04702	9.39475	9.37743	9.32869	9.20542	9.3574
A_42_P679371	155151	9.03458	9.07644	8.76088	9.1638	8.97775	9.78841	9.14998	9.39101	8.99756	9.30255	8.7436	9.12852	10.2442	9.56495	8.94196	9.22952	9.19061	9.90083	9.88444	10.3126	10.3508	10.9297	10.729	10.8655	10.5353	11.0312	10.7183	10.2115	10.3204	10.5422	9.65652	9.43069	9.65972	9.06244	10.4275	10.3013
A_42_P681251	81024	7.29896	7.15987	7.24628	6.99872	7.30273	7.53157	7.3415	7.43352	7.66943	7.92994	7.98976	7.96422	7.08314	7.25909	7.53331	7.47925	7.37739	7.32328	7.15818	7.34101	6.91559	6.76051	6.73831	6.71412	6.57106	6.46985	6.57724	6.10165	6.09034	6.31698	6.73528	6.54454	6.76921	6.53487	6.80275	6.87299
A_42_P682589	79240	13.8031	13.7816	14.153	14.9249	14.153	14.4852	14.517	14.5502	14.6873	15.0429	14.9509	15.3172	11.6282	12.2898	14.3726	12.6692	12.7727	11.2656	11.974	11.2108	11.3438	10.421	10.5379	11.973	11.0016	9.35437	9.2966	9.54348	9.50623	9.31149	10.6157	11.7545	9.28135	10.6824	9.95074	9.83262
A_42_P684264	294917	6.26402	6.78978	6.68792	6.91721	6.89181	7.13765	6.94956	7.09249	7.43039	7.51817	6.97229	7.66827	5.43753	5.37859	5.84794	6.02979	6.10284	5.56031	5.71159	5.36733	5.82875	6.07917	6.00098	6.47432	6.715	7.05613	7.14939	6.036	6.21067	6.47561	6.88592	6.54742	6.545	5.94421	7.31367	7.00052
A_42_P684538	24778	9.00164	8.16368	9.40505	8.95929	8.71063	8.96775	8.82226	8.73377	8.98488	8.96398	8.56475	9.01988	8.98346	8.5488	8.54203	9.28599	8.38075	9.26473	10.3186	11.0362	10.312	11.1554	11.4904	11.8615	10.9824	11.4572	11.1902	10.2738	10.562	10.8925	10.8441	10.5786	10.5295	10.4275	11.0252	10.5869
A_42_P685138	266729	2.12523	2.09246	2.08058	2.07161	2.00149	1.96476	2.14994	1.99847	2.8737	1.89899	1.90887	2.12664	2.86276	1.92917	2.08385	1.91481	2.34959	1.96002	2.27581	2.27614	2.19649	3.1688	4.08908	3.65443	4.94384	4.99552	4.6246	4.20989	4.32753	4.46084	5.09713	3.69168	3.78238	4.63354	5.07246	4.39055
A_42_P685145	314004	9.01069	9.56851	9.09326	8.74696	9.41862	9.48399	9.2966	9.09109	8.9795	9.00023	9.08648	8.91364	9.8293	9.45114	8.57058	9.03757	8.87719	9.87378	9.16908	10.1172	9.36141	7.86053	7.74817	7.97892	8.46587	7.8618	8.65083	8.1077	9.69179	7.35039	8.0735	8.2713	7.76333	8.55388	8.38567	10.9211
A_42_P685330	302671	12.7613	12.6124	12.7462	12.0563	12.3846	12.4243	12.4788	12.4674	11.4951	12.1363	12.3759	12.3901	11.6134	11.5528	11.6352	12.4015	12.3514	12.1125	12.0925	11.2298	12.0076	11.6774	11.5521	11.9198	10.7228	10.9368	10.7278	10.9162	11.1111	11.0941	11.1561	10.9845	11.3626	11.4927	11.1986	11.1184
A_42_P686798	295625	8.27556	8.32814	8.43431	8.64438	8.46186	8.27322	9.15646	8.97684	9.19319	9.44019	9.87139	9.27843	10.0357	8.77026	9.51133	9.51389	9.68013	9.06786	8.59473	8.79159	8.70505	9.15178	9.02532	8.94565	9.85841	9.80136	9.9611	10.7017	10.3729	10.5594	10.28	10.8114	10.5272	10.7234	10.8331	11.0144
A_42_P686820	432360	11.0783	10.9958	11.079	10.6377	10.9856	11.1078	10.7909	11.0252	11.3708	10.9697	10.8179	10.8159	10.5225	10.6632	10.6553	10.9402	10.7357	10.9691	10.821	10.9788	10.7455	10.3163	10.4047	10.2339	10.1082	10.1662	9.87643	9.98353	10.0167	10.2471	10.5111	10.1954	10.2522	9.99908	10.5659	10.2882
A_42_P686879	311426	5.81804	5.72766	5.65822	6.1627	5.48742	6.2086	5.46774	5.87166	5.27354	6.05381	6.21568	6.21976	8.3088	6.37114	5.29073	6.94996	6.06364	7.94971	6.58648	7.61029	6.61932	7.96506	7.94919	7.18784	8.3371	7.80695	8.09723	8.23517	8.97206	7.9411	6.8632	7.5926	6.99013	7.67846	7.29811	9.48556
A_42_P686916	300822	10.3148	10.2979	10.4476	10.0331	10.0868	9.93046	10.4191	10.0028	10.2378	9.85684	9.75222	10.6649	10.1243	10.4298	10.0676	10.3193	9.88005	9.64734	8.94154	9.02984	9.00929	8.73418	8.86385	9.01896	8.98646	8.50203	8.65572	8.83643	9.378	8.81025	9.49052	9.58014	9.13531	8.70925	10.0282	9.60878
A_42_P687186	24771	9.60292	9.68608	9.90799	10.7196	9.80192	9.80338	10.1464	10.2749	9.94404	11.1554	10.9882	11.4966	10.3519	9.8004	10.8318	10.9489	10.8575	10.513	11.2084	10.8061	11.038	10.5715	10.6875	10.8391	11.2045	10.3865	10.6882	10.6784	10.4565	10.7165	10.4029	10.729	10.3293	10.8791	10.3842	10.3961
A_42_P687443	56820	4.37296	3.19555	4.30613	4.65378	3.44892	4.20038	4.6563	4.35606	5.21732	5.81056	6.64082	5.77291	4.19484	4.97496	6.07917	5.52104	5.09713	5.37331	4.95842	5.4614	5.16582	5.27431	5.49178	5.53269	5.96826	6.32267	6.16471	4.00749	4.52409	5.05786	4.77596	4.27368	3.98129	3.39936	4.50256	4.87846
A_42_P687645	683570	8.50598	8.33428	8.33664	8.65936	8.32508	8.17357	8.14444	8.0489	7.61935	7.83111	8.17636	8.00829	7.63534	8.40092	8.23618	8.0241	8.21166	8.26437	7.63354	7.72426	7.76277	8.05766	8.04015	8.23362	7.54018	7.62389	7.68313	7.65217	7.73993	7.22765	7.26387	7.29811	7.27838	7.27611	7.18151	7.28876
A_42_P687819	500200	6.5248	6.22136	6.38034	7.03617	7.22856	6.54788	6.44591	6.3282	6.47432	6.99872	6.56892	6.6254	6.88003	6.27883	6.82405	6.60796	6.96282	6.55185	7.44512	6.68792	6.98079	7.98976	7.47833	7.81757	8.84216	8.27477	8.17587	7.61699	7.25865	7.4151	8.02024	8.05766	7.52419	6.78066	7.72958	7.06579
A_42_P688266	361314	11.0312	11.1868	11.1319	10.9317	11.3297	11.3732	11.2219	11.2219	11.3891	11.0362	10.9175	10.6987	11.0399	11.1737	10.6453	11.081	10.9	10.8853	11.39	11.4606	11.3923	10.6981	10.7737	10.6851	10.3186	10.3618	10.2499	10.1709	10.0113	10.0945	10.5093	10.2942	10.3158	9.49437	10.7544	10.2561
A_42_P689013	116484	14.0733	14.1382	14.2217	14.0042	13.9473	14.0462	13.8852	13.9598	13.8866	13.9702	14.0255	13.991	14.1466	14.0241	14.0025	14.075	14.0096	14.2067	14.2293	14.4215	14.2563	16.0267	15.6055	16.1509	15.3654	15.1924	15.2189	14.5303	14.7581	14.4871	14.5601	14.3166	14.5346	14.3329	14.2182	14.6244
A_42_P689873	301045	8.85961	8.66373	8.69366	8.634	9.00313	9.42703	9.29516	9.39592	9.98814	9.40101	8.81576	9.01445	8.48542	8.798	9.03214	8.87211	8.73994	8.5784	8.53824	8.47682	8.53922	7.72281	7.76235	7.5476	7.76655	7.81469	7.64307	7.04094	7.01352	7.33556	7.91674	7.50681	7.26717	6.7313	7.62291	7.17111
A_42_P690569	81728	16.8482	16.8482	16.8016	16.7192	16.6502	16.6847	16.6938	16.6938	16.3114	16.6801	16.758	16.7956	16.5965	16.7351	16.7091	16.7251	16.5965	16.6744	16.5452	16.1621	16.484	15.2467	15.1924	15.1649	15.1948	15.3037	15.1799	15.0951	15.2189	15.1568	15.4387	15.0073	14.9749	15.4479	15.0836	15.03
A_42_P692068	312640	12.0241	12.0344	12.0205	11.8663	11.8354	11.9251	11.8239	12.0025	11.6745	12.0979	12.0739	12.0749	12.7982	12.2889	12.3191	12.4883	12.5377	12.6227	12.4477	12.8217	12.593	13.4548	13.294	12.9045	13.7124	13.6975	14.0167	13.5146	13.6082	13.3303	13.3773	13.5802	13.4314	13.827	13.1715	13.7339
A_42_P693316	79126	7.46628	7.89569	7.7746	8.29244	7.61699	8.00277	7.81805	7.92424	8.12082	7.85285	7.29896	7.65567	7.98687	7.31716	7.68627	7.35434	7.31457	6.92332	8.99704	7.37605	9.06786	9.90553	8.10322	10.0945	9.22577	9.0424	10.1645	9.72065	7.58417	9.50482	9.24699	9.50195	9.34929	9.3487	9.19841	9.46465
A_42_P694161	311279	8.16324	8.28216	8.09384	8.11458	7.94734	7.87651	7.86649	7.8814	7.25825	7.58883	7.90515	7.80256	7.99977	8.29855	8.27477	8.09582	8.36272	8.26208	7.81415	7.91955	8.06338	7.51388	7.55138	7.28699	7.61247	7.53697	7.5721	7.21928	7.11951	7.03369	7.06735	7.01393	7.07664	7.55276	7.03663	7.29896
A_42_P694928	497990	3.83097	4.28913	4.37502	4.16595	3.56659	4.15085	4.04943	4.28292	3.70661	4.1687	3.94749	5.17706	5.55271	3.75757	3.60314	3.9834	3.46218	4.4622	4.19233	4.62627	4.51525	6.77332	6.49803	6.94247	6.30404	6.28255	5.8404	5.86236	5.98844	6.12873	6.52557	5.65701	5.94463	6.10575	6.70039	6.1815
A_42_P695401	24770	6.23571	5.81765	6.0869	6.35161	6.15656	5.58209	5.74076	5.93508	5.48485	5.21998	3.92455	5.54629	6.81924	5.19279	5.25979	5.99803	6.00204	6.64609	7.85285	9.02667	8.4409	9.51608	9.17508	11.3534	8.47359	9.11182	8.78731	8.32552	8.9795	8.8954	8.59115	6.89908	6.8102	7.93182	7.95562	9.05293
A_42_P696084	81651	11.3102	11.393	11.7537	11.3423	11.6343	11.7325	11.5416	11.6314	11.5345	10.8575	10.9818	10.9317	11.3369	11.6336	11.3915	11.5203	11.444	11.6709	11.7093	11.8738	11.594	10.8906	10.7929	10.9272	10.4386	10.2389	9.89208	9.82171	9.51445	10.0526	10.2538	9.84017	10.3312	9.80441	10.4724	10.041
A_42_P696282	293587	11.9839	11.873	11.8747	11.6577	11.8596	11.6125	11.8051	11.7545	11.5965	11.6601	11.8856	11.7685	11.6142	11.6677	11.6982	11.7184	11.6408	11.3923	10.7518	10.225	10.8867	9.7182	9.85195	9.66178	9.0049	8.91119	8.57517	9.36141	9.29568	9.48556	9.74461	9.31772	9.36924	9.03214	10.129	9.39833
A_42_P698150	56777	5.15748	5.39235	5.57267	5.81729	5.5959	5.78857	5.5586	5.62753	5.39602	5.46645	5.77826	5.69011	6.00869	5.53341	5.55993	5.44045	5.32031	5.66124	5.65347	5.90386	5.71494	5.85169	5.91785	6.38072	6.23525	5.68375	5.75104	5.76466	5.72612	5.77449	6.10033	6.13069	6.09164	6.55185	6.84081	6.72046
A_42_P698240	192227	8.25617	8.30395	8.11038	8.19796	8.23253	8.58393	8.27518	7.97549	8.43763	7.97593	8.44449	8.04931	8.28069	8.30395	8.52333	8.87256	8.76975	8.78083	8.50402	8.55298	8.44408	9.75178	9.84017	11.549	8.90497	9.32583	8.73528	8.09528	7.97199	8.20214	8.68997	8.45957	8.24745	7.53024	8.58571	7.81654
A_42_P698520	316369	11.5437	11.4372	11.4622	11.1875	11.5225	11.5749	11.4336	11.4778	11.456	10.8715	10.6296	10.7578	9.77494	10.1857	10.0601	10.7902	10.7443	10.5894	10.6747	10.743	11.0324	10.2749	10.1379	10.743	10.0859	10.1976	10.0859	10.0426	10.0967	10.2423	10.279	10.2937	10.1815	10.2025	10.3013	10.4054
A_42_P699201	295538	5.81139	5.50076	5.46233	2.99089	4.39841	4.26435	4.56529	5.17505	4.81735	4.15261	4.40358	3.80378	4.53851	4.22201	4.97938	2.57638	4.13177	4.261	5.5354	2.56883	2.02201	4.25419	4.82586	4.53307	1.89822	1.86497	1.85779	2.82866	3.46019	4.7465	2.2832	2.46424	3.48374	3.65564	4.51101	3.07273
A_42_P700116	680216	6.6996	6.60662	6.4158	6.32741	6.30049	6.40726	6.39869	6.48052	6.59602	5.86948	5.7023	5.97506	6.34559	5.70911	5.5215	5.55662	5.66434	5.80192	6.10482	6.51495	6.32912	7.76277	7.87651	7.71472	7.12793	7.30577	7.19243	6.61932	7.14593	7.09832	7.75492	7.34195	7.23275	6.85473	7.22261	7.53651
A_42_P700753	361987	10.5573	10.65	10.6998	10.9225	10.6245	10.782	10.7853	10.7061	10.2232	10.5906	10.784	10.6976	10.0091	10.7196	10.779	10.5433	10.6164	10.6314	10.0945	9.75543	10.1408	8.98042	9.13832	9.20779	8.92055	8.6737	8.67563	8.85556	8.96775	8.89988	8.89249	8.94329	8.96493	9.63565	8.98771	8.99412
A_42_P700842	292724	8.98957	8.98812	9.15178	9.03214	9.10084	9.0736	8.93917	8.93085	8.96539	8.83219	8.99094	8.76567	9.35993	9.06244	8.92663	9.08507	9.19172	9.27688	8.87256	9.06588	8.97684	10.0034	9.81469	9.8775	10.6945	10.5857	10.5993	10.4576	10.2901	10.1692	10.1618	10.3068	10.2863	9.65056	10.1609	10.0466
A_42_P701582	25260	5.60029	6.00204	5.94802	5.51905	5.34362	6.04723	5.51296	5.42082	5.44989	5.53778	5.15104	5.14705	6.00427	5.79788	5.44155	6.41157	5.94342	6.15132	7.26136	7.24675	7.03698	6.87471	7.50725	6.82271	7.07836	7.80875	7.64863	6.35436	6.42999	6.10435	6.75221	6.14774	6.76009	6.84081	6.30049	6.83769
A_42_P701756	309969	9.51182	9.52812	9.50575	9.56851	9.46465	9.52643	9.52966	9.54702	9.50732	9.48399	9.62292	9.50835	9.62679	9.74787	9.73267	9.827	9.84916	9.85129	9.76582	9.80718	9.86829	10.4405	10.4884	10.3153	10.5568	10.4969	10.5633	10.1012	10.1453	9.9352	10.1485	10.1507	9.93588	9.76734	9.75643	10.0313
A_42_P701779	314384	7.70621	7.78597	7.72129	7.90239	7.38502	7.6296	7.75052	7.74133	7.59795	7.51254	7.85388	7.7171	9.25409	8.22512	8.20214	9.05465	9.107	8.48675	8.87797	8.62959	8.81345	8.28597	8.66923	8.17357	8.9546	8.83049	8.84677	8.61336	8.83128	8.36137	9.3829	9.15747	9.64951	9.70474	9.61033	9.82986
A_42_P702005	688466	8.11683	8.37436	8.30266	8.32915	8.04931	8.20499	7.82931	7.96146	7.11992	7.79624	7.89361	7.89881	7.56468	7.89752	7.83155	7.98976	7.97034	7.946	7.62738	7.65684	7.95425	7.63394	7.80006	7.55694	7.74444	7.83955	7.80166	7.06905	7.50933	7.03195	7.44726	7.23822	7.32145	7.66787	7.11637	7.43682
A_42_P702258	29512	4.13133	3.38804	4.51831	3.61021	4.24892	4.66125	4.09172	4.17613	4.07705	5.32112	5.30569	5.79202	5.66304	5.13015	4.8056	5.51621	5.25542	5.37758	4.66259	4.33268	4.83034	3.50649	3.33235	3.78992	4.42048	3.76164	3.956	2.80838	2.89181	3.55708	4.36017	3.82138	2.91932	2.18619	4.02818	3.86956
A_42_P702941	295923	15.5887	15.5246	15.5526	15.5378	15.4525	15.484	15.484	15.4862	15.0073	15.4296	15.4914	15.5095	15.036	15.5039	15.4416	15.4862	15.4621	15.4344	15.1799	14.6126	15.0768	13.4589	13.6197	13.3787	13.5788	13.4853	13.411	13.388	13.5103	13.4504	13.6958	13.3542	13.472	14.0884	13.3266	13.2759
A_42_P703023	252919	8.70835	8.60389	8.48345	8.99586	8.525	8.44797	8.61875	8.44997	8.3739	9.26228	9.67895	9.5863	8.79531	9.3553	9.59191	9.06292	9.11519	9.12506	7.90515	7.3302	7.80298	6.68003	6.30404	5.85716	7.18311	7.37739	7.7409	7.63053	7.65278	7.73265	7.37648	7.33685	6.94113	8.01984	7.17546	7.19681
A_42_P703647	362638	5.50786	5.65633	5.64992	4.70761	5.52942	5.2033	6.12802	5.42654	5.50632	5.55993	4.75203	5.93206	7.48586	5.34569	5.79157	5.7397	5.12202	4.30953	5.4095	4.53181	4.87504	4.43697	5.15055	4.96805	4.63868	3.5708	2.45007	1.91055	2.15531	2.23557	2.06923	1.98915	2.10992	3.81111	2.58368	2.62311
A_42_P704102	301011	15.6584	15.5666	15.5445	15.5832	15.5214	15.4023	15.564	15.3889	14.8234	15.4597	15.4322	15.3889	15.1017	15.4167	15.2712	15.6104	15.4479	15.4597	15.3819	14.8663	15.2776	13.732	13.7339	13.759	13.8932	13.9331	13.8047	13.4708	13.611	13.5044	13.7455	13.312	13.4897	13.8595	13.3992	13.2522
A_42_P705337	303514	10.0582	10.2644	10.251	10.2115	9.90956	9.953	9.86616	9.90492	9.09143	9.53787	9.61934	9.58675	9.57813	9.57813	9.5508	9.63945	9.68513	9.87951	9.59968	9.5852	9.69021	9.13583	9.30824	9.08231	9.63945	9.30108	9.26566	9.11615	9.04858	8.91119	9.02079	9.03543	8.97299	9.79295	9.07058	9.25702
A_42_P705481	25205	10.8734	10.8817	10.9697	10.6632	10.592	10.876	10.513	10.5347	10.3894	10.5379	10.5863	10.6466	11.6051	10.8048	10.9717	10.8256	11.1601	10.779	11.1698	11.0662	10.7677	11.5209	11.5794	11.2443	11.5068	11.6101	11.6093	12.0076	11.9444	11.8767	11.5948	11.6872	11.4975	11.7878	11.3868	11.6949
A_42_P705502	687750	7.61699	7.53848	7.8224	7.50019	7.80875	7.83685	7.59795	7.72698	7.90138	7.82558	7.90751	8.32868	8.1794	7.76519	7.86053	8.10608	7.49026	8.26582	8.26952	9.14155	8.44937	8.80237	9.20682	9.82339	8.77026	8.76613	8.89716	8.45345	8.20748	8.65419	8.43813	8.53536	8.19056	7.86649	8.67749	8.44894
A_42_P708181	304477	5.42764	5.12781	5.08772	3.16124	4.10308	3.92367	3.61415	4.71806	3.89916	2.94414	4.07518	2.95936	3.78546	2.99409	3.88336	2.8482	3.65609	4.09566	2.57806	2.31863	2.01418	4.94071	5.39938	5.3449	2.52043	3.58055	3.34383	3.35839	3.14017	4.26435	3.2072	3.85243	3.19242	4.08728	4.63991	3.43921
A_42_P708541	296134	9.44283	9.39688	9.32316	9.50623	9.38796	9.31436	9.49688	9.36924	8.55345	9.31436	9.53881	9.50195	9.21847	9.62773	9.53787	9.54195	9.54452	9.47528	9.04341	8.74303	9.11087	8.86728	8.93729	8.7186	8.69722	8.53486	8.55114	7.93305	8.05316	7.76971	7.9637	7.86226	7.71769	8.42415	7.72657	7.7904
A_42_P708593	63840	6.25308	5.92494	6.19973	6.46137	6.03564	6.98236	6.6202	6.50323	6.61844	7.70983	7.8307	7.69416	7.91811	8.23618	8.5624	8.54584	8.41958	7.89521	8.12346	6.40118	7.3472	7.88869	8.26533	7.38449	7.86871	7.40835	6.41077	7.62018	7.4151	7.3865	8.47082	8.73787	8.15651	8.04015	8.269	8.30229
A_42_P711464	304984	6.32267	6.56567	6.52203	6.33837	6.59438	6.62497	6.3679	5.89301	6.81768	6.24793	6.2933	6.42999	5.67686	6.05308	5.79987	5.73769	6.74404	5.97695	6.08139	6.1284	5.77003	5.66655	5.23778	6.18071	4.89968	4.69076	4.56953	4.98651	5.19391	4.98865	5.20548	5.01021	4.83692	3.80298	5.25542	5.14114
A_42_P712191	499914	7.96422	7.70544	7.70584	7.24445	7.32935	7.14209	7.02628	7.40392	7.11855	6.81232	7.16531	6.75384	7.42349	6.61115	6.95594	7.21153	7.23101	7.36882	6.64528	6.52723	6.60457	7.27611	7.58835	7.446	6.19519	6.58733	6.48467	6.4039	6.49026	6.90626	6.49964	6.801	6.84291	6.88293	7.34063	6.88553
A_42_P712297	307855	6.73089	4.7681	7.7233	7.20787	6.4839	6.89491	7.45099	6.91473	7.89569	7.04898	7.03826	6.87959	6.10664	7.26986	7.90013	7.98687	4.45492	6.84794	5.68494	5.26989	5.45608	2.41578	2.82866	3.13382	2.47456	2.22856	2.30482	2.06062	2.17516	2.164	2.09951	2.27671	2.34667	2.12206	2.89043	2.34396
A_42_P712718	362134	8.17986	8.44605	8.27518	8.24112	8.06504	7.89706	7.99125	7.89005	7.04475	7.62915	7.91315	7.9637	7.48025	7.95107	8.0475	8.04704	8.06671	8.08455	7.73265	7.59707	7.60377	7.33484	7.33847	7.47522	7.66278	7.44726	7.40006	6.7791	6.97667	6.73041	6.82521	6.69279	6.77051	7.37739	6.58815	6.9905
A_42_P714311	25542	3.84414	3.6124	3.58089	3.66407	3.68981	4.52221	4.50079	4.29668	4.29629	3.77386	3.44416	5.27598	5.45127	4.42968	2.80928	5.15104	4.48031	4.96805	4.70996	5.13761	4.9821	5.46105	4.68354	6.08179	4.91478	6.20492	5.51905	4.15038	4.55354	4.91478	3.51118	3.27159	4.29589	4.18109	4.95348	5.06952
A_42_P715449	362547	8.25747	8.32658	8.24387	8.21449	8.22184	8.20131	8.06504	8.135	8.17454	8.2008	8.1592	8.16147	8.60428	8.12896	8.02535	8.23291	8.07487	8.21929	7.96506	8.0609	7.97973	8.83128	8.91537	8.81072	9.06205	9.05684	9.23372	9.5727	9.4531	9.50982	9.6152	10.0061	9.69127	9.42358	10.065	10.3787
A_42_P716352	81869	10.9717	11.1259	11.0736	11.3223	11.0265	10.9106	10.8661	10.6778	10.6987	10.9669	10.944	10.9554	10.5182	10.9045	10.9291	11.4882	10.7107	11.0417	11.0272	10.4234	10.8081	8.99882	9.30017	8.65977	8.68299	8.87394	8.13977	9.15698	9.3843	9.27546	9.66021	9.59563	9.70424	10.0758	9.8126	9.16811
A_42_P716750	297930	9.23806	9.21691	9.41517	9.60726	9.31436	9.26663	9.34115	9.14899	8.73138	8.94703	9.2011	9.29855	8.20499	9.18668	9.38084	9.33131	9.3487	9.41313	8.99366	8.69813	8.93641	7.73404	7.72743	7.70755	7.75446	7.55694	7.69809	7.47205	7.65567	7.48812	7.62247	7.76702	7.60237	8.09232	7.29854	7.59558
A_42_P717175	298579	6.66755	5.85249	6.6649	6.85874	6.23976	6.71041	6.26367	6.44918	6.18737	6.51794	6.56769	6.2065	7.57861	6.78754	6.45784	7.35039	7.56045	7.975	6.15656	6.85781	6.46734	8.47555	8.79454	7.0682	7.96107	8.31439	8.17841	8.87759	8.67184	9.08557	7.73537	7.96506	8.00976	7.31049	8.27518	7.51123
A_42_P717643	300955	10.0842	10.0903	10.1012	10.1326	10.0753	9.99633	10.0167	10.0206	9.91847	10.1072	10.0736	9.96888	9.88942	9.90553	10.1195	9.8856	9.99014	10.1135	9.95572	10.1135	10.0488	9.29568	9.21172	9.10042	9.50677	9.23168	9.12212	9.13677	9.03543	9.12548	9.10042	9.01496	9.02581	9.52054	9.30913	9.24157
A_42_P718331	171044	3.80119	4.1718	3.82979	4.41324	4.46175	4.85236	4.268	4.1911	4.762	4.60863	4.58232	4.72664	5.44284	4.92036	4.7365	4.10352	4.51237	4.53602	4.33225	4.64168	4.79848	5.99012	6.32615	7.09141	5.86668	5.87328	5.75943	5.83312	5.91974	5.90999	5.78227	5.8671	5.96175	5.42369	6.23361	6.19596
A_42_P718418	499856	5.2849	5.26382	5.26496	5.98107	5.47431	6.20534	5.97735	6.33508	5.86992	6.99622	7.09545	7.25787	7.29896	4.76121	6.31373	7.55509	7.21849	6.47025	5.10743	5.03629	4.97057	6.00963	6.35344	6.14821	6.3742	7.10797	6.62793	8.80655	8.60112	8.01882	7.19464	7.64992	8.10659	7.23822	7.77079	7.5324
A_42_P718525	361917	8.49243	8.5273	8.39155	8.31965	8.23733	8.33951	8.24705	8.25971	7.50603	8.11761	8.01609	8.269	7.77884	7.87175	8.45241	8.15833	8.41248	8.10276	7.33847	7.21587	7.60939	8.07935	8.12034	7.95061	8.04538	7.94638	8.0354	7.76926	7.86131	7.68805	7.98403	8.01838	7.96193	8.37042	7.93719	8.18669
A_42_P719478	314713	4.03807	4.22814	3.80525	4.02406	3.34467	3.6858	3.99807	4.06948	3.08237	3.49147	4.48126	3.89762	4.99991	4.30733	4.76454	4.22152	4.79937	4.62545	4.28701	4.70717	4.27825	4.663	4.75481	4.75368	5.08705	5.38247	4.87796	4.36292	3.97249	4.12465	4.10256	4.32036	4.13921	4.65675	4.38306	4.59581
A_42_P720077	246248	4.65105	5.02058	5.0981	4.19411	4.92346	3.88063	4.03766	4.13275	2.35443	2.62797	4.23447	3.09574	3.96905	4.67269	4.98411	5.58713	5.344	4.84387	5.27878	5.19684	4.87144	3.21485	4.46304	4.55678	3.37266	4.47114	4.4449	3.7163	3.21295	2.90113	3.30561	3.48546	3.55552	2.42661	4.40841	3.61369
A_42_P721011	29672	12.1483	12.2543	12.1323	12.1515	12.1681	12.1745	11.9985	12.0336	12.0267	11.952	12.1527	12.0353	12.5322	12.2156	12.1283	12.3423	12.498	12.5091	12.5579	13.1842	12.7602	12.9235	12.7613	13.0466	13.3759	13.3429	13.3742	13.1513	12.9438	12.8396	12.9794	12.9126	12.9732	12.528	12.908	13.2279
A_42_P721692	116699	5.25331	5.69219	5.09381	5.14659	5.33756	5.28681	5.51546	5.30967	5.11066	5.02019	5.64042	5.4333	5.8314	5.30645	4.9281	5.39451	5.33832	5.25462	4.10488	4.6378	5.1368	4.42701	4.86761	5.58295	5.51176	5.68733	5.23333	5.97285	6.30124	6.20492	6.53579	6.09916	6.37805	5.76244	6.68231	6.61932
A_42_P722781	304645	7.02628	6.7473	6.93569	7.68717	7.58171	7.98021	7.38739	7.63136	7.96234	6.79627	5.63679	5.87803	5.5845	5.85846	5.27354	5.75179	5.45025	6.07753	6.42147	7.03245	7.21975	6.74526	6.59755	6.62375	6.83769	6.89772	6.65142	6.09993	6.02181	6.3082	6.30964	5.93471	5.59427	5.36423	6.64368	6.6159
A_42_P722862	498398	11.8997	11.5902	11.8596	11.2096	11.8036	11.8542	11.4951	11.7766	12.0721	11.9821	11.5353	11.5741	11.4897	11.3287	11.2735	11.3432	11.4533	11.1642	11.6059	11.6475	11.5272	11.8389	12.1335	11.8963	10.8847	11.2294	11.0043	11.0157	10.7486	11.1926	11.1887	10.9617	11.0016	10.0797	11.2428	10.8532
A_42_P722904	298805	13.759	13.6245	13.8748	13.9198	13.8532	14.4715	13.9103	13.9837	13.7124	13.6259	13.8471	13.82	13.3346	13.757	14.0241	13.8255	13.8951	13.5171	13.4053	13.8564	13.5833	13.3527	13.6182	13.8113	13.015	12.6191	12.3975	12.6301	12.7137	12.7107	12.9126	12.8957	13.2861	13.7755	13.1231	13.3094
A_42_P724510	291180	13.8532	13.7849	13.7339	13.5677	13.4664	13.4268	13.5328	13.4708	12.8607	13.1753	13.3527	13.4021	12.6289	13.4366	13.2746	13.3039	13.4409	13.2873	12.4405	12.2289	12.5708	11.9409	11.721	11.948	11.6652	11.6903	11.5849	11.3599	11.6076	11.6037	11.948	11.8811	11.9162	12.3381	11.9564	12.144
A_42_P724535	362567	10.0271	10.095	10.0874	10.0978	10.0842	9.96577	9.99309	9.98293	9.38236	9.9446	9.93478	10.0483	10.6044	10.1097	10.0505	10.1826	10.1029	10.2727	9.92337	9.65349	10.0442	11.9034	11.5629	11.5378	11.0516	11.1246	11.1773	11.2585	11.3823	11.081	10.8661	10.8556	10.8416	11.5584	10.5968	10.8061
A_42_P726293	498909	16.8305	16.6892	16.7091	16.6986	16.491	16.5691	16.6333	16.5486	16.0595	16.4948	16.6379	16.5778	16.296	16.6636	16.5691	16.6938	16.7141	16.7889	16.3709	16.0443	16.4367	14.9274	14.9925	14.7016	15.0514	15.0562	14.9662	14.8969	15.0469	14.9619	15.3889	14.8205	14.9421	15.5402	14.83	14.7926
A_42_P726743	366698	8.80422	8.68131	8.66158	8.77162	8.67038	8.67138	8.71586	8.58971	8.33201	8.51073	8.72216	8.82091	8.53873	8.70128	8.78441	8.80374	8.87114	8.89392	8.48542	8.43468	8.51714	8.10187	7.92762	8.07853	7.99176	7.92947	8.1265	7.68845	7.63671	7.58083	7.81707	7.89172	7.82465	8.17213	7.85818	7.87965
A_42_P727022	303754	10.2827	10.2504	10.2362	10.0888	10.1799	10.3842	10.1767	9.94699	9.73169	9.47121	10.099	9.53679	8.21594	9.42503	9.8024	9.5185	9.8856	9.64103	9.31628	8.85237	9.58313	8.87394	9.46664	9.91001	9.12159	8.93729	8.71248	9.01111	9.42858	9.08877	9.51035	9.53983	9.98353	10.5009	9.64201	9.59718
A_42_P727191	29317	9.5359	9.13964	9.67274	9.52371	9.55892	9.65402	9.47216	9.75543	10.0068	10.2749	10.5194	10.4117	10.5397	10.211	10.8537	11.0279	10.6638	10.196	10.9484	10.7327	10.9106	9.76381	9.94811	9.90267	11.5856	11.5871	12.0563	11.1499	11.1319	10.9958	11.9968	11.3166	11.4622	11.1015	10.9118	10.5508
A_42_P727368	311742	6.24502	6.23067	5.93431	4.80819	5.59777	5.24706	5.16631	5.57186	4.69032	4.69869	5.16881	4.99074	4.96724	4.31171	4.59527	4.85588	5.28574	5.20033	5.10036	4.94229	4.80479	5.14875	5.699	5.58996	4.03888	4.71806	4.4401	4.16415	4.06072	4.71231	4.46325	4.65959	4.49111	4.7723	4.99826	4.67594
A_42_P728032	683470	10.9239	10.9814	10.863	10.6389	11.0557	11.2084	10.852	10.9737	11.3747	10.8748	10.6987	10.8841	11.2902	10.632	10.4671	10.9599	10.913	10.8919	13.2607	13.1112	13.549	11.7642	12.0395	11.0258	12.7808	12.9867	13.0302	13.2362	12.4799	12.3423	12.9893	12.9856	12.804	12.4213	12.9459	12.9116
A_42_P729711	360847	6.39869	6.00469	6.11005	5.05621	5.27027	5.17662	4.90491	5.59644	5.22096	5.09031	5.48222	4.9379	5.59193	5.1027	5.51137	4.75772	5.03664	5.4734	4.34188	3.789	3.63421	5.8772	6.04272	5.88976	4.3947	4.4622	4.261	4.29552	4.51878	5.43916	4.12353	4.65105	4.40029	5.04166	5.52827	4.33341
A_42_P731510	287521	9.62828	9.91162	10.065	10.1311	10.1976	10.3775	10.3729	10.1657	10.2696	10.2318	10.1525	10.0663	11.0504	10.7827	10.6798	10.8626	10.7165	10.9623	10.7697	11.0456	11.0199	10.9856	11.3173	11.3382	11.3081	10.8961	11.0081	10.9995	10.9832	11.2167	11.2139	11.351	10.9677	11.0306	11.1197	10.973
A_42_P732189	245981	7.73859	7.78728	7.76702	7.67662	7.60981	7.58607	7.54937	7.64742	7.46365	7.28699	7.61029	7.41105	8.04538	7.35776	7.41022	7.73584	7.73176	7.56841	7.47618	7.36701	7.37564	7.41606	7.20376	7.28374	7.16994	7.4386	7.56468	7.88693	7.946	8.12896	8.29637	8.54397	8.62245	8.7258	8.95195	8.7931
A_42_P733175	292188	12.2182	12.3372	12.188	12.2849	11.9077	12.0446	11.9976	12.2368	11.4113	11.973	11.9831	12.1673	12.067	12.1611	12.0597	12.0836	12.0785	12.2675	12.2604	11.7225	12.1555	13.827	13.6054	13.2145	13.6155	13.5387	13.7339	13.2158	13.3332	13.1541	12.9299	12.972	12.8884	13.1363	12.5994	12.8872
A_42_P733209	252900	11.6029	11.7758	11.6211	11.5644	11.5749	11.4485	11.7409	11.831	11.6458	13.0233	13.6898	13.15	14.7603	14.1625	13.9404	13.977	13.8836	13.6673	13.9946	13.0864	13.4912	11.1445	11.64	10.3669	11.2728	10.9534	10.4488	9.10533	9.60022	8.75361	10.0797	9.73325	9.90267	10.0808	9.37513	9.46843
A_42_P734094	406162	9.06786	9.26272	9.3308	9.08231	9.51242	9.69286	9.44482	9.56385	9.9111	9.89104	9.78887	9.69179	9.40303	9.56967	9.82486	9.54242	9.58148	9.22523	9.12212	9.12308	9.36333	8.34226	8.68605	8.89203	8.59561	8.16192	8.28262	8.0663	7.73859	8.31868	8.46628	8.15401	7.96945	7.59223	8.53721	7.88317
A_42_P734688	84492	7.95197	8.08414	8.52124	7.7614	7.87651	8.09858	7.83249	7.61546	7.72129	7.52661	7.84183	7.87553	9.51343	8.39113	8.08285	8.16736	7.82199	8.53029	8.72769	8.95839	8.51368	10.0018	9.71373	9.87232	10.1012	9.96412	9.94248	10.2282	10.3865	10.8754	10.5652	10.3287	10.2871	10.6389	10.8925	10.3623
A_42_P734749	308495	6.66099	6.68792	6.90345	6.88337	6.34765	6.17759	6.15377	6.54659	6.75221	6.5571	6.26519	6.70039	6.44878	6.63862	6.76648	6.54209	6.73751	6.68834	6.78152	6.85245	6.0121	4.82469	6.59029	5.4082	5.94463	5.58583	6.19937	5.48295	5.50897	6.16633	5.81221	6.01276	4.91728	6.28467	6.1764	5.55271
A_42_P735279	361745	10.312	10.4411	10.5366	10.6759	10.562	10.7375	10.6844	10.632	10.7146	10.265	10.5646	10.4465	10.7304	10.56	10.6649	10.9748	11.0494	10.9291	10.5081	10.3829	10.4872	10.4112	10.5414	10.3276	10.3878	10.5289	10.4309	11.0979	10.9769	11.0662	11.598	11.6652	11.6918	11.3053	11.5242	11.4745
A_42_P735417	289211	4.66125	4.60106	4.29417	5.3411	3.97041	4.84306	4.89142	5.37292	5.02485	5.91179	5.81838	6.00469	6.54538	5.61507	6.79304	6.76182	5.89597	5.9543	6.37805	6.60278	6.63777	8.02291	7.87742	8.60557	8.53776	8.86955	8.56832	8.26018	8.30622	8.44408	8.18669	7.89829	8.133	6.94652	8.49611	7.78683
A_42_P735730	362046	2.67343	3.17887	2.73677	3.38187	2.96108	3.10874	3.09273	3.56443	2.61606	3.73319	2.75717	3.1321	4.67559	2.96715	3.11519	3.11268	3.01236	3.25688	3.20846	4.0725	3.52106	4.88514	4.88091	4.50965	5.1716	5.43796	4.89583	5.26382	4.82757	4.94841	4.8685	4.86761	4.99385	4.14331	5.33124	5.6257
A_42_P738549	60575	7.43682	7.52742	7.45598	7.34101	7.00172	8.04798	7.37104	7.52084	7.59838	7.95244	7.3925	8.18539	8.96631	7.85917	7.48299	7.50199	7.52131	7.79348	7.86268	8.50826	8.51414	8.98133	8.69506	9.18155	8.76613	9.48496	9.26518	8.80608	8.95112	8.80655	8.42371	7.95469	8.70882	7.73678	9.09109	9.01577
A_42_P739079	367903	8.15353	8.23832	8.32814	7.83249	8.15112	8.31067	7.96618	8.02535	8.1941	7.48541	7.27029	7.25909	8.60286	8.06776	7.3376	7.65567	7.46861	7.99268	8.0712	8.44797	8.18692	9.90703	10.1624	9.65652	8.63082	9.57178	9.50286	9.94082	10.0868	10.2383	11.0265	10.8894	10.9015	10.2174	11.3876	11.3969
A_42_P739860	171109	7.57152	7.47618	7.21804	8.23733	7.19642	8.11087	8.05262	7.53934	7.0393	8.0996	8.66608	8.84578	6.83045	6.83341	7.65886	7.77593	7.96059	8.21166	8.68507	8.49789	8.64166	8.16324	8.06294	8.72084	7.60275	7.59017	7.63225	7.92809	7.37739	7.44035	8.73054	7.52903	7.0253	7.80516	7.56658	7.48155
A_42_P740939	363040	9.18201	9.14747	9.36558	9.01618	9.366	9.57424	9.32949	9.36483	9.94133	9.05505	8.82042	9.02037	9.77112	8.76841	8.98346	9.19509	9.09062	8.99586	9.69794	9.97348	9.67599	9.64684	9.6722	10.3448	9.82752	9.953	9.83208	10.312	10.0461	10.3805	10.2476	10.1875	10.3252	9.71913	10.5999	10.2657
A_42_P741034	315911	5.76337	5.9733	5.11066	4.57989	5.10833	5.03422	5.29837	4.97706	4.56661	5.3616	5.24605	5.31287	4.5678	4.99232	5.20627	5.27027	5.10454	4.97207	4.42183	3.20169	4.22405	4.48772	4.42461	4.23703	3.22114	4.08124	3.85113	3.48546	3.53727	3.52573	3.80378	3.90584	3.09366	3.32139	4.06829	4.40156
A_42_P742882	83629	10.1799	10.0907	10.4054	10.4565	10.1353	10.3034	10.3479	10.2733	9.86981	10.0888	10.1624	10.2466	10.7048	10.3735	10.1398	10.9966	11.063	11.1387	12.2469	12.3891	12.0699	9.77654	10.1543	9.75002	10.7513	10.9297	11.3678	11.0523	11.1277	10.668	11.1663	11.415	11.3997	11.7561	10.8727	11.5203
A_42_P743310	171375	17.0755	17.1568	17.0114	16.9438	16.8243	16.8426	16.9163	16.9438	16.1378	16.8482	16.9033	16.854	16.8766	16.9099	16.9231	16.9342	16.8917	16.9723	16.7841	16.3667	16.854	15.5504	15.6584	15.647	15.8799	15.7871	15.7022	15.834	15.8648	15.6552	15.8648	15.5095	15.4713	16.2045	15.3419	15.5214
A_42_P743580	29480	10.1152	10.4776	10.2762	10.3198	10.6049	10.1255	10.1373	10.265	10.3443	10.0276	9.83647	9.83386	10.2423	10.0617	9.33039	9.95025	9.91797	9.97554	9.85999	10.0002	9.81981	9.76844	9.47216	9.77808	9.56385	9.75124	9.47796	9.30358	9.51182	9.27053	8.59379	8.13215	8.78813	8.5719	9.84555	9.68101
A_42_P744033	309255	6.6895	6.58434	6.60796	6.55837	6.33064	6.51408	6.41965	6.36621	5.84479	7.10757	7.11992	7.24913	6.15253	6.71855	7.09475	6.58297	6.77636	6.57513	5.66124	5.51462	5.636	5.26021	5.40634	5.41439	5.74325	5.36649	5.25898	4.72534	4.87011	4.75406	4.79446	4.85991	4.33023	5.49466	4.48772	5.12617
A_42_P744291	361881	7.11951	7.23188	7.19156	6.84552	6.69081	6.91137	6.79043	6.99409	7.08749	7.61747	7.20864	7.5926	7.96193	7.42309	7.59755	8.02992	7.71337	8.23832	7.3865	7.65768	7.10413	8.21594	8.0918	7.61623	8.22284	8.44696	9.08411	8.58717	8.24479	8.2929	8.2539	8.65288	8.53165	7.4812	8.61615	8.64865
A_42_P744440	300985	10.5164	10.4565	10.3805	10.5762	10.4758	10.04	10.2287	10.1046	9.42558	10.0567	10.3018	10.3473	9.73462	10.3347	10.3034	10.3765	10.364	10.2678	10.0775	9.82339	9.89104	10.259	10.513	10.4275	9.20257	9.44064	9.36141	9.51445	9.5888	9.44122	9.30913	9.51289	9.60191	10.1384	9.34273	9.87587
A_42_P744495	29186	12.3983	12.5271	12.6159	12.6236	12.378	12.4085	12.3546	12.4569	12.3325	12.3815	12.1818	12.4569	13.203	12.4034	12.4913	12.4828	12.377	12.5698	12.9089	13.1919	12.983	14.6809	14.7334	14.9204	14.5036	14.4754	14.3813	14.2293	14.2312	14.1625	14.0532	14.1208	13.9618	13.9279	13.9133	14.2923
A_42_P744999	25530	12.541	12.6518	12.5592	12.6838	12.5249	12.5367	12.7296	12.6102	12.5271	12.6236	12.657	12.7859	12.7462	12.5674	12.6884	12.6884	12.8066	12.8756	12.4243	12.505	12.5614	13.5649	13.2226	13.4456	14.0983	13.8255	13.9784	14.0813	14.0588	14.0633	13.7291	14.0444	13.641	13.7124	13.9038	13.9963
A_42_P745958	83526	9.47965	9.61275	9.55133	9.55187	9.56242	9.63401	9.62976	9.66074	9.58479	9.3874	9.59288	9.44331	10.2544	9.75943	9.70525	9.69286	9.7092	10.1331	9.40157	9.61135	9.5852	10.4383	10.3436	10.0775	10.8027	10.5335	10.5814	10.6214	10.4758	10.5946	10.7327	10.6192	10.5026	10.3907	10.3787	10.544
A_42_P746029	246263	3.56985	3.40524	3.6421	3.92223	3.29837	2.90438	4.19569	4.25852	3.92779	4.48507	4.44056	4.45298	3.63381	4.64604	4.34188	4.00038	3.76734	3.38145	4.41758	4.12434	4.81934	3.39195	2.67932	2.49307	2.59649	2.80877	2.64218	4.51925	4.67225	4.6607	4.0716	3.41264	4.06527	3.27106	2.40196	2.16792
A_42_P746868	690163	14.6915	14.7807	14.7603	14.7764	14.4064	14.6697	14.7196	14.5915	13.9946	14.6456	14.5984	14.6852	14.2365	14.4715	14.4064	14.2746	14.1	14.1435	13.8748	13.0745	13.6755	12.5389	12.6191	12.7654	12.2352	12.2685	12.0277	12.7098	12.7015	12.9223	13.2656	12.7128	12.5708	12.7473	12.8434	12.4519
A_42_P747877	64514	8.53536	8.47359	8.37533	8.46554	8.24526	8.10366	8.1941	8.17454	7.19681	8.08726	8.3139	8.02291	8.2539	8.43914	8.3139	8.55157	8.68299	8.70213	7.92853	7.74133	7.9561	8.3642	8.23386	8.16603	8.11721	8.10608	8.09095	7.31806	7.5721	7.3242	7.09346	7.17799	7.4502	8.07716	7.15351	7.55464
A_42_P748540	613226	6.18607	5.78729	6.30081	6.21763	6.10033	5.61127	5.40712	5.99464	5.51091	5.93206	6.0259	5.98344	5.40012	5.56158	5.45831	5.79276	5.5535	6.19162	5.57842	5.77875	5.62961	5.49217	5.70195	5.8487	6.03277	5.35721	5.37715	4.37843	4.73698	4.77681	4.98176	4.68187	4.43616	5.22947	5.45756	5.0522
A_42_P748891	303606	12.2685	12.3597	12.375	12.3597	12.1291	12.2632	12.2705	12.2526	12.2013	12.0034	12.2705	12.3111	11.8776	12.2146	12.3597	12.2431	12.3092	12.3791	12.0597	12.0484	11.8811	11.6926	11.4381	11.54	11.6677	11.5106	11.5076	11.3526	11.2554	11.2837	11.4687	11.4291	11.3158	11.7435	11.3432	11.5512
A_42_P749184	29237	3.67202	3.67423	3.49499	2.07081	3.16523	3.32964	3.70085	3.37723	3.8605	4.11705	3.83608	3.04231	3.956	3.3135	2.66026	3.80619	3.13797	3.72403	3.75221	3.57683	3.12107	5.56904	6.15377	4.39015	4.1166	5.39042	4.13002	4.45374	4.84594	5.17868	3.50731	3.4635	3.57806	4.53898	4.57379	3.58538
A_42_P749222	500707	4.55636	4.24542	4.5093	4.35896	4.466	5.18093	5.03503	4.32122	4.44135	4.56571	5.67276	5.07649	4.49255	4.60863	5.39042	5.09177	4.38972	4.95552	4.32122	4.8943	4.94384	4.33023	4.23112	3.59035	4.33632	4.59581	3.81512	3.71898	3.6853	3.80473	3.48754	3.61512	2.94457	3.21166	4.5815	3.79303
A_42_P749435	360785	7.54984	7.5262	7.39721	7.56609	7.54984	7.31545	7.26098	7.26896	6.47105	6.84794	7.01527	7.00704	6.72601	7.17637	7.12035	6.96965	7.27197	7.16443	6.66439	6.35647	6.53267	7.63534	7.71566	7.37857	7.07792	7.47157	7.06735	6.2584	6.40857	6.42835	6.33281	6.32536	6.59309	7.01527	6.14774	6.72423
A_42_P750554	312052	5.15629	5.10158	5.37331	5.0874	5.0921	5.11591	5.47669	5.46105	4.85906	5.66859	5.81877	5.96448	6.29878	5.57153	6.80006	6.07585	6.36286	6.03234	6.07464	6.14482	6.15015	7.05852	7.13019	7.092	7.81415	7.83155	8.29992	8.02332	7.96107	7.57114	8.43431	8.07853	8.07546	7.90013	7.72874	8.39483
A_42_P751152	293991	17.3088	17.3816	17.2806	17.2264	17.2693	17.2451	17.2634	17.3888	17.1125	17.1823	17.2806	17.215	17.587	17.298	17.2072	17.3038	17.2006	17.1623	17.1304	16.7526	17.0454	16.1133	16.1811	16.1714	16.454	16.4948	16.5153	16.5732	16.4948	16.5068	16.8917	16.3272	16.4992	16.5656	16.7526	16.5415
A_42_P751562	315306	11.9283	11.7109	11.5423	11.8042	11.7938	11.9224	11.8125	12.3237	11.5711	12.0076	11.6066	11.1801	12.5303	12.1515	11.2159	12.6474	12.3389	12.9438	13.545	13.0583	13.6375	11.9138	12.4779	11.2929	11.6958	11.4822	11.1601	11.8981	11.8867	11.5446	12.7625	12.5072	12.6671	12.7448	12.3305	12.604
A_42_P751742	685474	6.54333	6.46532	6.12117	5.98887	5.34994	4.75481	5.11164	5.12617	4.93905	4.82134	5.1027	5.08924	4.86422	5.53456	4.88514	5.36005	5.12042	5.02679	5.05958	4.77315	5.19603	4.91805	4.93408	4.5262	4.73407	5.67756	6.09	4.76364	4.8868	4.7681	5.26021	5.39973	5.41516	5.72388	4.72908	5.53269
A_42_P752336	24588	2.63094	1.90244	2.43673	2.58446	1.91216	2.3274	2.46099	2.90645	1.95587	1.9714	2.20679	2.44971	2.51776	1.93185	2.85483	2.63535	1.93774	2.34729	5.39521	7.32744	2.98008	2.65986	4.60824	4.90631	5.34233	4.73131	5.17868	5.99185	5.9295	6.77785	7.02075	7.15436	7.7638	10.3811	7.31411	9.63191
A_42_P752416	684352	13.0302	13.3158	12.988	13.0363	12.5763	12.589	12.6628	12.5685	12.0231	12.8019	12.6462	12.7558	12.5454	12.956	12.1934	12.0801	12.2377	12.3201	11.015	10.192	10.5733	12.0151	12.0197	11.753	11.39	11.0997	10.9239	10.4348	10.7345	10.6951	10.7054	10.6976	10.8938	10.9912	10.6858	10.8236
A_42_P753215	84018	10.8139	10.9917	10.6466	10.4135	10.5158	10.3282	10.714	10.852	10.5318	11.9245	12.0721	12.1475	12.3932	12.5422	12.8724	12.464	12.7098	12.3708	10.7177	10.0775	10.7513	10.1278	10.0819	10.0028	10.8626	10.3323	10.0758	10.3051	10.2756	10.3168	10.2383	10.2428	10.4953	9.58374	10.7369	10.6766
A_42_P753675	360500	4.16749	4.88514	4.25254	3.07316	3.57971	3.93745	3.82138	4.2464	4.39601	4.20718	3.61122	3.48622	5.77486	3.63203	5.00135	4.13537	4.41706	5.205	4.27321	4.36748	4.21166	5.19067	4.95842	4.86294	5.43089	5.97627	6.1824	4.50256	4.83492	5.62831	5.65822	5.82662	6.32456	5.09031	5.49817	6.54703
A_42_P754765	303304	6.00024	6.16753	6.22275	6.3703	6.33871	6.29917	6.33105	6.24672	5.91397	5.7087	6.10321	5.84165	6.50647	5.80424	5.74971	6.39602	6.38692	6.45385	6.46495	6.16633	6.44675	7.03288	7.53743	7.2189	7.15205	6.6592	6.29713	6.48052	6.73528	6.39694	6.90507	6.88293	6.64294	6.89323	7.32699	7.26387
A_42_P754784	313722	10.1077	9.94502	10.0656	10.5422	10.4964	10.7564	10.8805	10.8987	11.3339	12.0329	12.1054	12.0019	11.3837	11.2873	11.9864	11.8186	12.1861	11.7766	11.2252	11.525	11.2962	10.5952	10.7808	11.6392	10.9907	10.8925	10.9064	10.9279	10.9374	10.8094	10.7513	10.8197	10.6957	10.4612	10.4411	10.6089
A_42_P755665	309457	6.61719	6.62583	6.59842	6.6505	6.36503	6.52326	6.39275	6.56286	6.20367	6.2442	6.70968	6.40343	7.20471	6.65708	6.84168	6.90026	7.2099	7.01992	7.27754	7.26986	7.44074	7.1836	7.26052	7.03058	7.83685	7.58971	7.81415	7.11911	7.0452	7.21804	7.37474	7.17187	7.10617	7.7656	7.24236	7.49421
A_42_P755887	171078	8.76791	8.55567	8.79214	8.78132	8.76088	8.7849	8.76841	8.3088	8.56516	8.51813	8.68374	8.51207	8.14401	9.04613	8.37195	9.18387	9.32637	9.04109	8.76479	7.93679	8.6495	8.04538	7.744	7.63479	6.88122	6.68036	6.46898	6.67838	6.55325	6.70127	6.4518	6.47561	6.41756	6.57061	6.29757	5.96517
A_42_P756334	29556	15.1218	15.346	14.2582	15.37	15.494	15.1862	15.933	14.8127	15.9888	15.7484	14.938	16.0077	17.9054	15.3219	15.4167	15.6584	15.4525	13.9103	14.7739	10.6844	13.8371	10.1618	10.1034	10.9912	14.0829	13.3742	12.5708	12.6735	12.0329	10.8847	12.0933	10.0692	12.83	13.9133	11.7749	10.4065
A_42_P756652	171047	9.23854	9.11087	9.03798	9.37261	9.22626	9.15596	9.00871	8.87842	9.03939	8.86872	8.98222	8.88022	9.07169	8.70505	8.59379	9.43069	9.08411	9.53206	8.9295	8.84536	9.00076	10.0216	10.051	9.70109	10.0687	10.4654	10.5869	9.99737	10.0227	9.95511	10.2162	10.0775	10.5278	10.1431	10.2678	10.4117
A_42_P757258	309523	5.48139	5.14306	5.15003	3.51837	4.34023	4.13091	4.06392	4.62332	4.37779	4.02625	4.32789	3.44633	4.50834	3.93197	4.54192	3.5153	3.79774	4.36292	3.14516	2.9336	2.59402	4.81388	4.92633	4.87345	2.4448	3.1305	3.1525	3.42702	3.49902	4.2597	2.66146	3.22851	3.17437	3.47497	4.63249	3.70291
A_42_P757323	689176	12.7808	12.7859	12.8109	12.8537	12.7547	12.8133	12.7859	12.7677	12.5377	12.4619	12.6278	12.618	12.955	12.7341	12.881	12.992	12.9678	13.1214	13.5246	13.3458	13.6898	13.7883	13.6082	13.3332	13.7471	13.9367	13.9265	13.4504	13.8351	13.4678	14.1466	14.1309	14.1089	14.2165	13.912	14.3617
A_42_P757414	290396	6.10165	5.5731	5.82531	4.18776	4.70131	4.69942	4.99636	5.64483	5.59988	5.01869	4.98176	4.5678	4.76121	4.04021	5.03171	4.20718	4.70511	4.85073	3.76776	3.59081	2.3274	5.77238	5.91149	5.75826	4.58103	5.92654	6.15132	6.8284	6.31003	6.84332	5.66569	5.48576	5.34689	4.82992	5.77783	5.32156
A_42_P758222	29221	5.79742	5.85044	5.74362	4.95758	5.32156	5.25295	5.33308	4.99724	5.76629	4.82992	4.74313	4.54107	5.48698	4.86339	4.74817	5.37292	4.9774	5.55737	6.30522	7.06618	6.51495	5.30333	5.52226	7.08438	5.52478	5.98887	6.08003	6.9288	7.2512	7.08528	7.035	7.9561	7.98058	7.07298	8.60557	8.484
A_42_P758454	314870	7.81323	7.75007	7.74444	7.91908	7.77639	7.89312	7.88451	8.00877	8.19554	8.44134	8.69644	8.56832	8.60112	8.05634	9.00787	8.24607	8.25561	8.38303	8.64122	8.9411	8.65751	8.70268	9.01111	9.11615	8.99664	8.59473	8.32508	8.30088	8.3214	8.64352	8.6895	8.67522	8.53029	8.00829	9.12852	8.51073
A_42_P759524	65051	6.20093	7.42389	7.3031	7.53421	7.74593	7.50603	7.11911	6.89323	8.1592	8.69463	8.37848	8.42259	8.05678	7.48812	8.42578	7.66366	6.79043	7.18538	7.03369	7.13062	6.8284	7.91548	8.30713	8.37701	8.42172	7.53557	7.65886	7.49158	7.75007	7.69238	8.27004	7.98358	7.25909	7.65886	8.51714	7.91358
A_42_P759993	58923	6.03151	5.89466	6.25188	6.28293	5.71086	6.50083	6.33508	6.76182	6.70161	6.94609	6.67115	7.17978	7.16485	5.85625	6.16138	6.42835	6.09872	6.39869	6.00963	6.64609	6.7871	8.09333	8.29536	8.95195	7.34009	7.9411	7.59664	8.16406	7.53024	7.96558	8.03842	7.8674	7.60472	6.76345	8.2392	7.67304
A_42_P760354	29387	6.24756	6.74912	7.60759	8.02111	7.84001	7.88408	8.04581	8.38075	8.15401	7.11637	6.42012	7.61623	6.02686	6.85917	8.22554	7.90809	6.94482	6.98154	7.87553	7.63479	7.57023	6.35207	6.79537	6.00713	6.36	6.02808	6.77501	7.06865	6.86405	7.07117	7.49925	7.56511	7.39286	7.76838	6.89821	7.15775
A_42_P762213	304203	3.38347	3.44851	3.79999	2.99545	3.21335	2.95215	2.79894	3.37629	2.84168	2.93397	3.26237	3.81237	4.2124	3.63976	3.90277	4.06354	3.92181	4.06116	4.39015	4.75975	4.37843	5.32234	5.69338	5.31863	4.49068	4.78981	4.84355	4.53985	4.55066	5.00034	5.43877	5.13596	4.82835	5.24067	5.64912	5.46353
A_42_P762814	83462	10.9554	11.003	10.9742	10.6668	10.6932	10.8342	10.7017	10.9015	10.7317	10.7351	10.5278	10.6412	11.0199	10.3829	10.3818	10.4571	10.3018	10.4129	11.0132	11.3089	11.1359	12.3423	12.1934	12.2713	12.1657	12.3656	12.4557	11.9573	11.9898	12.0241	12.0215	11.7504	12.108	11.8094	12.0588	12.142
A_42_P762829	25695	12.6168	12.5016	12.9333	12.5674	12.108	13.0069	12.1013	12.2515	12.5454	13.4779	13.2693	13.3595	12.498	12.8133	13.7471	13.8218	14.3416	14.1953	13.3081	12.8242	13.022	11.2993	11.959	13.0389	11.3804	11.512	11.6059	11.7241	11.7468	12.4184	12.8898	12.6905	12.3506	12.7727	11.6709	11.6677
A_42_P763522	304138	10.2293	10.5141	10.5397	10.0709	10.5289	10.4446	10.3287	10.3406	10.7191	9.70053	10.0096	9.53983	10.181	10.3799	9.90267	9.88165	10.0227	10.4258	10.8354	11.1834	10.6791	9.34766	9.63142	9.2514	9.84069	9.48907	9.0778	9.45996	8.96308	9.3402	9.66275	9.44283	9.20682	8.81158	9.84452	9.38379
A_42_P764466	293947	9.58374	9.47638	9.55606	8.71963	9.27445	9.5524	8.93446	9.10798	9.52003	8.70174	8.64438	8.6382	8.71906	9.21272	8.53435	8.64865	8.68173	8.86955	9.34643	9.30867	9.30058	8.89583	8.80237	8.83359	8.26164	8.53668	8.16147	8.28354	8.39813	8.35703	8.58177	8.26018	8.2855	7.68494	8.84536	8.53486
A_42_P764792	310348	10.8015	10.7948	10.7146	10.6302	10.7061	10.5926	10.6472	10.6784	10.0085	10.4559	10.7948	10.6377	9.96354	10.7152	10.8298	10.6804	10.9374	10.7564	10.0801	9.65761	10.0437	9.57865	9.2947	9.23806	9.13927	8.89988	8.9795	8.90448	9.0505	8.75549	8.69506	8.98686	9.12993	9.36795	9.18482	9.12946
A_42_P765736	305166	5.57116	5.64616	5.56313	5.70312	5.13087	4.64246	5.1058	4.90423	4.8625	4.90423	5.03664	5.28834	4.31395	4.89808	4.69942	5.11839	5.43718	5.44656	4.71152	5.20736	4.91841	3.41264	4.34276	5.67159	3.90488	4.37879	3.10701	2.08927	2.41391	2.15852	2.70996	2.75039	2.42843	2.62842	3.15802	2.80586
A_42_P765830	294964	16.3237	16.3146	16.3532	16.1779	16.2186	16.2395	16.2243	16.2734	15.8772	16.3641	16.375	16.3608	16.0881	16.342	16.3237	16.1239	16.0917	16.1068	15.9663	15.4441	15.8673	14.4996	14.5444	14.4342	14.5462	14.6895	14.5152	14.5115	14.5796	14.5796	14.7289	14.4287	14.4308	14.7857	14.483	14.2856
A_42_P766165	291565	12.9116	12.9197	13.0069	12.6704	12.9678	12.9975	12.9102	13.0082	12.7198	12.4174	12.4569	12.2094	11.4649	12.0827	11.8025	11.8963	11.8561	11.4866	11.6568	11.4492	11.8133	10.5496	10.8172	11.0656	10.3007	10.5454	10.1592	9.9352	10.0201	10.0039	10.4898	10.4124	10.8243	11.2776	10.6882	10.8919
A_42_P766678	363035	8.58122	8.67233	8.36988	8.78682	8.5788	8.70081	8.71021	8.58571	8.77722	8.50598	8.87884	8.79987	9.34766	8.98735	8.9702	9.52812	9.8502	9.71324	9.63945	9.45789	9.53983	8.43664	8.58921	8.15598	9.02079	8.80782	8.8615	8.95371	8.66467	8.89303	9.02037	9.11278	8.92349	8.32759	9.23525	8.798
A_42_P766909	114004	9.5888	9.42247	10.1222	9.81199	10.2243	9.91454	9.78996	9.83702	9.61231	9.56851	9.2514	9.61568	9.10264	9.30727	9.28825	9.67012	8.98771	9.49204	10.0013	10.2099	9.70474	9.29327	9.04109	9.15084	9.02396	9.03502	8.79063	8.52642	8.5674	9.0371	9.33852	8.26111	8.99838	8.60652	9.27546	8.69274
A_42_P766913	682445	13.8712	13.9927	13.8695	13.8066	13.9561	14.0187	13.8581	13.9992	14.117	13.8318	13.9198	13.6532	13.0705	13.5632	13.7374	14.1245	14.2067	13.8678	14.1293	14.0114	13.9598	12.5654	12.7087	12.2333	12.0034	12.2067	12.1736	11.9124	11.831	12.1319	12.4133	12.2352	12.541	12.2713	12.5239	12.316
A_42_P767077	25655	10.5863	10.3878	10.5752	10.2087	10.9106	10.8411	10.6406	10.7948	10.8583	10.9958	10.6741	10.8873	9.96412	10.3926	10.888	10.5814	10.5875	10.7611	10.4847	10.4452	10.189	9.51242	9.62725	9.89719	9.19463	9.29855	8.81576	8.76841	8.6364	8.99704	9.02667	8.6183	8.92988	8.48151	9.11667	8.92806
A_42_P768978	246331	8.68299	8.42649	8.5488	7.94069	8.54025	8.36722	8.32272	7.98358	8.59962	7.55464	7.15253	7.24357	7.50981	7.71517	7.14171	7.48987	7.44201	7.58321	8.484	8.61983	8.43384	7.4766	7.29686	7.63671	7.09545	7.39632	7.17337	7.80166	7.52785	8.03404	7.86649	7.78099	7.7041	6.99136	7.89467	7.3865
A_42_P770565	361882	7.78909	7.72383	7.94638	7.91358	7.89966	8.11948	7.56327	7.76519	7.97747	7.31499	7.10364	7.36201	7.85231	7.59707	7.81141	7.82558	7.5135	7.54937	8.1832	8.17454	8.45395	7.1874	7.07956	7.29143	7.14209	6.64038	6.72261	6.15938	6.12075	6.30926	7.64692	6.97308	6.98466	7.04898	6.47066	6.79667
A_42_P771373	24604	10.2378	10.4911	9.78517	10.1077	9.82986	10.6798	9.99109	9.53372	10.1358	10.1255	9.4616	10.4689	10.555	10.5194	8.85925	8.8282	8.62716	9.94811	10.3652	11.1846	9.73508	9.86151	9.64951	9.47701	11.1313	10.3894	9.88444	10.262	10.6778	10.2186	10.1842	9.27348	9.01618	8.80084	9.03939	8.40533
A_42_P771570	690492	5.03386	5.47813	4.82235	5.19102	4.80941	5.10224	4.89547	5.04082	4.92516	4.6138	4.88409	5.15419	6.3742	5.53184	5.04166	5.64084	5.37966	5.97285	5.21104	5.60698	5.53456	7.72192	7.47876	7.18151	6.47432	6.99543	6.24055	6.77091	6.65309	6.94247	6.14904	6.0908	6.07015	4.90454	6.96142	6.34394
A_42_P772136	686611	4.98904	5.01674	4.8625	4.45863	4.66339	4.84816	4.60863	4.64728	3.91975	4.0498	3.89538	3.96684	4.4097	4.54325	3.94161	4.24334	4.32276	4.85112	4.23019	4.21598	4.20505	3.87808	4.20675	4.04021	3.92181	4.06527	4.21124	3.55335	3.40178	3.40565	3.98551	3.64528	2.55816	3.26666	3.69669	4.38306
A_42_P772157	24499	5.76503	5.55114	5.44906	6.84829	5.4532	6.1764	6.40506	6.29102	6.5825	7.49878	8.11313	7.98976	8.55078	8.51714	9.01024	9.76633	9.62872	9.16333	9.03798	9.15178	8.98305	7.281	7.55509	7.62596	7.24236	7.48586	7.49463	6.89372	7.07164	7.02193	7.05905	7.40694	7.25083	7.35579	7.20376	7.24809
A_42_P773155	303073	5.31786	5.48485	5.83782	5.28681	5.11712	5.66655	5.44491	5.51217	5.23959	5.6033	5.18891	5.61745	5.76466	5.57512	5.89382	5.93888	5.27196	5.90097	5.60103	5.86739	5.59946	6.23849	6.39401	6.03893	7.86445	7.95664	8.74458	8.11557	8.36471	8.01609	8.87759	8.43957	8.41873	8.83401	8.19456	8.87884
A_42_P773606	292690	5.68733	6.54828	5.36456	5.54228	5.49952	5.65633	5.7112	5.2521	5.10036	5.36733	5.13841	5.8772	6.20401	5.3449	5.21228	6.0238	5.98978	5.93647	5.80866	6.19124	5.5354	6.4839	6.60103	6.57765	6.2523	6.93481	6.89949	7.04854	7.18151	6.6895	6.66989	6.69527	6.53657	6.05185	6.93021	6.78897
A_42_P773732	311163	7.1991	7.26666	7.31545	7.04054	6.95758	6.98719	6.85034	6.90456	6.8542	6.53307	6.64437	6.65515	6.98971	6.73831	6.68003	6.94562	7.00224	7.05082	6.86179	6.88553	6.83381	6.72993	6.86617	6.56534	6.41787	6.8102	6.76051	6.1764	6.31333	6.32385	6.36946	6.16056	6.09376	6.32456	6.34765	6.55746
A_42_P773816	25109	12.0819	11.974	11.9044	12.2568	11.6872	11.6218	11.7476	11.8867	11.8672	10.9808	11.6321	11.2858	10.1662	11.5098	11.0623	11.6636	11.5834	11.5703	11.2525	11.0374	11.1339	8.54161	8.62245	9.0424	7.87457	7.88869	7.50384	7.77041	7.99465	7.93217	8.20748	8.35703	8.59647	9.92337	8.93544	8.70416
A_42_P774468	313771	10.2979	10.1618	10.2727	10.1599	10.2995	10.1547	10.0638	9.96622	9.32949	9.979	10.0939	9.90492	9.86561	10.2784	10.1342	10.2104	10.1715	10.0852	8.9621	8.95884	9.25898	9.47582	9.50043	9.46044	8.52247	8.77722	8.51573	8.71724	8.80655	8.38845	8.9546	8.72269	8.79402	8.57297	8.75279	8.74829
A_42_P774878	114095	10.9808	11.1217	11.1239	11.2428	10.9824	11.0802	11.0355	10.9788	10.3972	10.8482	10.9776	10.9711	10.2395	10.9162	11.0538	11.063	11.1533	11.1576	10.7677	10.5324	10.9082	9.98409	10.2203	10.0232	9.95572	9.75876	9.71515	9.76582	9.90651	9.73619	10.1425	10.2255	9.99062	10.6333	10.0346	10.1034
A_42_P775217	294241	5.7932	5.53306	5.64751	5.47669	5.71494	6.00098	5.09467	4.81701	5.6044	5.07945	5.1208	5.02566	5.27878	5.73479	4.72747	4.79133	4.63286	4.774	4.93488	5.01347	4.32355	5.23115	5.2957	4.6404	5.24067	5.00935	4.71677	4.93611	5.09882	4.90631	4.90006	4.67871	4.91274	4.62507	4.71723	3.89875
A_42_P775609	85265	8.46283	8.62458	8.55298	8.30314	8.72722	8.6364	8.47875	8.62416	8.65977	8.46673	8.08856	8.19888	8.14023	8.09049	8.02454	8.29805	8.21269	8.32093	8.06776	8.43714	8.08815	7.67709	7.74639	7.60815	7.6112	7.5721	7.49693	7.84228	7.69948	7.64992	7.59301	7.33799	7.27385	7.36441	7.88408	8.01073
A_42_P775698	60421	12.8586	12.7015	12.823	12.6505	12.6959	12.7384	12.7107	12.8324	12.8655	12.6748	12.7749	12.8409	13.3081	12.6683	12.8019	12.5133	12.6862	12.6862	12.9427	12.855	12.2925	13.3787	13.4953	12.541	13.9561	13.7637	13.944	13.6021	13.4986	13.6427	13.7706	13.7624	13.4969	13.394	13.8318	13.8066
A_42_P776018	291699	9.0021	8.93319	8.93183	8.57377	8.8112	8.77249	8.5929	8.48769	8.68418	9.01397	8.87345	9.04807	8.32759	8.63037	8.73626	8.43186	8.40664	8.59962	8.53873	8.5147	8.35234	8.39056	8.36948	8.4726	7.56972	7.80826	7.81805	7.59879	7.64951	7.98646	8.20692	8.25827	7.8661	8.03698	8.65799	8.22602
A_42_P776359	309170	13.9963	13.9133	14.0255	13.9313	13.9979	14.0497	13.9038	14.0405	13.4504	13.9331	14.0633	14.0884	13.3728	14.0151	13.9265	13.9249	14.1416	14.2011	13.9511	13.4344	13.9529	13.2522	13.3081	12.9333	12.8996	12.8957	12.9174	12.9655	13.0259	12.9666	12.8699	13.0968	13.2012	13.3651	13.203	13.0745
A_42_P778330	499593	4.3307	3.79134	5.921	5.59825	4.60152	4.98987	5.12823	5.20286	5.47669	5.20286	3.7961	5.15104	4.86635	5.4797	5.37555	5.4333	3.76451	4.89107	8.0475	8.80562	7.85032	8.94467	9.22478	9.18627	8.74458	9.51698	9.65814	7.68889	8.04398	9.28599	9.34428	8.98858	8.01205	8.48675	9.53539	9.34668
A_42_P779282	245956	8.27222	8.79987	8.12485	7.95107	8.59115	8.30846	8.22512	8.61387	8.14178	8.71505	7.92321	8.23832	8.67184	8.06132	8.42808	7.82371	8.02195	7.64349	11.6029	11.8997	11.354	10.7322	10.8336	12.3273	9.17158	9.80598	9.28651	9.83262	10.1172	9.6712	10.078	10.4303	10.1097	9.18005	10.5869	10.421
A_42_P779933	29155	11.8615	11.9261	11.9564	11.9961	11.7577	11.6502	11.6709	11.5609	10.8853	11.4599	11.5972	11.6327	10.7827	11.6321	11.6076	11.6265	11.7317	11.5711	10.5573	10.0797	10.5881	10.494	10.5906	10.9253	10.4576	10.1255	10.1135	10.8271	10.9191	10.8906	10.4303	10.8008	10.9808	11.4738	10.6932	10.7531
A_42_P780457	294674	8.39438	8.09384	8.14713	7.92234	7.93136	8.86105	8.34952	8.36904	9.34982	8.69225	8.80829	8.44894	8.82312	8.30573	9.42503	9.0664	9.22626	8.57235	11.2051	11.7241	10.6869	10.3858	9.59618	10.486	9.95074	10.1469	10.321	10.5312	10.2293	10.2973	10.3543	10.2691	9.84966	9.75437	10.1563	9.93741
A_42_P780882	293701	13.8014	13.6911	13.8334	13.912	13.7374	13.7637	13.8371	13.7246	13.3066	13.8113	13.9561	13.9418	13.8384	14.0649	13.8518	13.8371	13.8255	13.8748	13.1569	12.7208	13.4138	12.8099	12.7117	12.6982	12.5186	12.1818	12.0618	12.2368	12.3485	12.1657	12.1959	12.205	12.1934	12.481	12.2778	12.0925
A_42_P781006	50690	13.4912	13.7264	13.739	13.965	13.6155	13.8501	13.8334	13.7741	13.3527	13.4138	13.4618	13.6338	13.1106	13.3595	13.411	13.0722	13.4124	13.2583	12.9136	12.6748	12.1995	13.1919	13.0931	13.1541	14.0096	13.4425	13.3967	13.9854	14.0134	13.7834	14.0167	14.1545	13.8113	14.0307	13.9702	13.9803
A_42_P781659	292944	9.07603	9.29022	9.20307	9.2372	9.25183	9.30358	9.10189	9.27151	9.16952	9.34929	9.28546	9.50931	10.2516	9.38131	9.30775	9.47528	9.53433	9.59348	11.2482	11.2916	11.0406	11.0656	11.1197	10.5218	11.6577	11.6327	11.7635	11.3747	11.4426	11.0623	11.7308	11.7241	11.883	12.052	11.2671	11.93
A_42_P783205	259171	6.07133	6.48431	6.1627	5.99225	6.11475	6.57951	5.95945	6.32047	6.89022	6.56769	6.68872	6.59755	6.98719	6.43564	6.51302	6.46649	6.44423	6.63819	6.83466	6.62287	6.66663	7.12139	7.11512	7.29053	6.86002	7.03455	7.62068	7.33928	7.17286	7.35348	7.28328	7.17029	7.25673	6.54538	7.64043	7.43443
A_42_P783301	315346	7.45364	7.21928	7.3302	6.85823	7.17759	6.96464	6.82739	6.79095	6.79134	6.70283	6.67189	6.69895	6.58342	6.71187	6.97154	6.69401	6.90979	7.08398	6.73258	6.82922	6.7791	6.9619	7.09832	7.52862	6.54954	7.01352	6.93021	6.31493	6.46616	6.60278	6.43901	6.35161	6.19299	5.86236	6.3833	6.37114
A_42_P783572	24211	12.4548	12.4142	12.4993	12.4317	12.2423	12.2013	12.0484	12.1373	11.6029	12.5454	12.144	12.4883	12.2515	11.7921	11.5741	11.4025	11.4276	11.339	12.6894	12.3423	12.2867	13.0679	12.9893	12.992	13.2898	13.0377	13.0015	12.3607	12.6539	12.1237	12.2543	12.6529	12.2956	12.6549	12.0041	12.5454
A_42_P784063	25626	2.2329	1.94354	2.32612	2.21929	2.48768	2.06081	2.08658	1.94057	2.69419	1.9685	1.91454	2.16105	3.94351	1.96725	1.89507	2.12989	2.69858	2.49882	2.32448	2.17617	2.14994	4.17407	3.33497	4.29165	7.47522	6.7661	5.97462	5.31368	5.20249	5.29335	5.85625	5.20826	5.78552	7.30577	5.67553	6.58031
A_42_P784448	24192	12.0721	12.221	11.919	12.0312	11.5594	11.5528	11.7078	11.6783	10.7737	11.602	11.6559	11.9124	11.1973	11.7085	12.0979	11.5856	11.6274	11.8786	10.8034	10.7808	11.3363	10.7183	10.7684	10.4647	11.0306	10.7455	11.0762	10.8462	11.0544	10.4718	10.2168	10.2614	10.724	11.3059	10.0238	10.5613
A_42_P784614	65164	10.9101	10.7479	11.0399	10.836	10.823	10.9946	10.9082	10.8121	11.1541	11.2577	11.0336	10.9395	10.915	10.6818	10.9527	11.0206	11.0741	10.7023	10.7684	10.7571	10.9034	12.6927	12.1666	12.1934	11.3708	11.5711	11.3304	11.3465	11.2206	11.1676	10.9788	11.1499	11.1458	10.8068	10.8853	11.2517
A_42_P785926	360594	11.2525	11.2978	11.1973	11.3277	11.0516	11.0487	11.2025	11.1298	10.3158	11.0067	11.1629	11.0843	10.7322	11.1209	11.0843	11.1381	11.2598	11.1203	10.8619	10.5213	10.8034	10.7406	10.6824	10.7208	10.8134	10.75	10.6908	10.336	10.5289	10.2614	10.1761	10.1909	10.3116	10.821	10.0687	10.2807
A_42_P787775	500685	1.86245	1.85976	1.8485	1.85873	1.88632	1.8812	1.9343	2.03139	1.88714	1.89981	2.02798	1.90639	3.65491	1.92838	1.94489	1.87752	1.87998	1.89182	2.82456	5.57044	4.39271	5.68851	5.07114	6.42556	9.45939	10.0352	11.0101	10.7406	10.5347	10.5472	9.56639	10.4636	10.5555	10.6232	9.22676	10.8562
A_42_P788480	29362	10.9966	10.9008	11.0417	10.8961	10.9064	10.9402	10.8841	10.6207	10.7202	11.0393	11.4874	11.3136	11.6234	11.7461	12.0969	12.3975	12.5557	11.9856	12.1818	11.5209	11.5948	11.9292	11.7725	11.2159	11.8552	12.0019	11.8508	12.0041	12.2165	11.882	12.7406	12.776	12.657	12.3858	12.2488	12.6051
A_42_P788740	293154	8.83772	8.93858	8.50928	8.88062	8.65891	9.00313	8.83173	8.90356	9.05248	8.87071	8.67323	8.84493	9.10798	8.96493	8.74778	9.69233	9.34273	9.63999	9.27748	9.17354	9.05646	10.6157	10.5335	9.76151	9.85252	10.3948	9.82082	10.1537	10.3485	10.3181	9.64951	9.93478	10.1072	8.97206	9.94699	9.37615
A_42_P789204	293491	10.7518	10.9	10.8805	10.915	10.7584	10.8588	10.769	10.6214	10.9697	10.7412	10.8325	10.5827	11.0797	11.1135	10.8186	11.3223	11.3116	11.2621	11.6753	11.8896	11.7427	11.4539	11.6336	11.2743	12.2912	12.1837	12.314	11.9113	11.7257	11.4658	11.8119	11.883	11.6192	11.3823	11.4649	11.6427
A_42_P789482	314212	9.48951	9.51959	9.52371	9.31628	9.46565	9.64886	9.32675	9.39527	9.40769	9.10402	8.86596	8.99322	8.96919	8.856	8.62334	8.58971	8.50688	8.69184	8.85833	9.03276	9.02168	9.85066	9.80278	9.94811	10.6307	10.4158	10.6406	10.6095	10.6976	10.627	10.2031	10.4263	10.3193	10.3388	10.2055	10.7443
A_42_P791872	685620	13.975	13.9249	14.0058	14.2659	14.2455	14.0602	14.1136	14.0633	14.3016	13.9103	14.0588	14.0633	13.8917	14.0058	13.8595	14.0167	14.0867	14.0799	14.1932	14.2838	14.0424	14.1019	14.1592	14.1625	14.96	14.9491	15.0717	14.7471	14.6411	14.6334	14.6832	14.6613	14.7092	14.2872	14.5423	14.5861
A_42_P792129	25388	8.71637	8.73345	8.76346	8.83772	8.90262	9.11377	8.84621	8.96775	9.09911	8.93968	8.91537	8.93641	8.90031	8.94931	8.88736	9.18912	8.93281	9.13476	9.07513	9.17661	9.18867	9.7226	9.80544	9.60506	9.43433	9.68361	9.61231	9.67549	9.66502	9.757	9.80394	9.78605	9.64544	9.06693	9.859	9.54348
A_42_P792817	24552	14.1397	14.2838	14.2142	14.3617	14.2182	14.4215	14.2923	14.2838	14.1208	14.0167	14.1953	14.0357	13.2814	13.9232	14.1416	14.1341	14.2049	14.0649	14.1971	14.1714	14.2349	13.4282	13.34	13.5088	13.0595	13.183	13.3066	12.9324	13.3499	13.0931	13.438	13.7142	13.7996	14.2398	13.4809	13.8255
A_42_P794052	691221	6.64833	6.82922	6.53617	6.39314	6.6254	6.30325	6.16842	5.8545	5.67639	5.74204	5.85846	6.00024	6.18113	6.39795	6.21568	6.50162	6.33624	6.42913	6.40194	6.56369	6.30049	5.77875	5.67476	5.46683	5.47467	5.42164	5.51504	5.16631	5.39159	5.08028	5.47779	4.84542	5.09177	5.40668	5.37555	6.05466
A_42_P794120	363071	5.75141	5.60152	5.78729	5.93842	5.76796	5.77327	5.74686	5.61507	5.80636	5.83434	5.85579	5.8249	5.92193	6.08906	6.00584	5.96217	5.79027	5.89727	6.93406	7.54054	6.85326	6.08377	6.30253	6.00176	5.921	6.22349	6.00665	5.77612	6.11559	6.08582	6.19816	6.27122	6.0344	6.1627	5.92006	5.92654
A_42_P794130	64515	9.09471	9.02396	8.79357	8.72084	8.93968	8.82578	9.60139	9.65708	9.58582	9.49585	9.26518	9.13879	9.0505	9.47	9.31436	9.1653	9.26086	9.07058	9.31002	8.90316	9.14103	8.70466	8.59606	8.43611	7.73584	7.80209	7.95018	8.38203	8.75907	8.63686	8.11313	7.97395	8.2713	8.77073	8.11458	7.48721
A_42_P794613	81726	10.1674	9.95837	10.1698	10.1222	10.2374	10.3329	10.1618	9.9352	10.093	9.76435	9.89776	9.8856	9.76101	9.81426	9.6264	9.8293	9.79386	9.85195	8.86049	9.04161	9.03458	10.1228	9.89381	10.3228	10.3282	10.1481	10.2401	9.8502	9.75543	9.76582	9.8932	10.0357	9.89719	9.53935	10.3142	10.1012
A_42_P794748	315973	9.51035	10.3769	9.37679	10.3714	9.71284	10.1284	10.3317	9.99908	8.9239	9.47854	10.4736	10.3496	10.4007	10.4793	9.27445	11.1111	10.3186	11.1021	9.70632	9.55344	11.532	8.88933	8.95974	8.9411	9.70758	9.32316	9.24887	8.2676	8.71678	8.75058	8.84621	8.84578	8.63497	9.70632	8.21166	8.78166
A_42_P795269	360983	10.5502	10.683	10.5746	10.7493	10.5272	10.6987	10.7177	10.6435	10.5341	10.3234	10.3657	10.4286	9.3327	10.0394	10.2243	10.2595	10.2423	10.2174	8.85237	8.97481	9.15318	7.26222	7.32699	7.975	7.23694	7.10312	6.97264	7.01894	7.63534	7.15775	8.16927	8.33991	8.41004	8.59825	8.58483	8.55078
A_42_P796980	25346	7.22542	7.23275	7.24864	7.13818	6.7588	7.39768	7.33249	7.12272	7.0211	6.5613	7.19681	6.58474	5.05423	6.55279	6.39018	6.62793	6.73975	5.89015	2.69181	3.38948	3.57971	3.72559	4.31905	6.13952	5.50706	5.08028	3.91421	3.89281	4.38091	4.6378	3.97417	4.14715	4.57042	4.88449	6.39275	5.14705
A_42_P797965	361624	9.94646	9.9111	9.98207	10.1481	9.89914	10.0888	9.79986	9.97853	10.0013	9.73462	10.1023	10.1002	10.4185	9.68314	10.3423	10.1543	10.4929	10.5244	9.9524	10.2334	10.2657	13.6852	13.4708	13.1701	13.7834	13.7934	13.8611	13.0351	12.8586	12.8643	12.9806	12.6505	12.7772	12.3942	12.5899	12.8712
A_42_P798447	687797	11.3953	11.4171	11.5281	11.456	11.5893	11.4599	11.45	11.506	11.5741	10.9723	11.1105	11.0557	10.3354	11.2065	11.051	10.9723	10.8146	10.7221	11.5312	11.1026	11.323	8.79454	9.62872	9.87951	7.66169	8.54295	7.96991	8.20255	8.42215	8.19009	9.16767	9.61722	10.321	10.7177	10.2627	10.0681
A_42_P799306	300442	5.17706	4.98367	5.03456	4.94191	4.93905	4.87465	5.02523	4.65299	4.92474	4.2253	4.51607	3.9288	4.66768	4.27044	4.51925	4.72099	4.78729	5.42923	4.821	4.62292	4.66843	5.61087	5.85805	5.92494	5.80985	6.09619	6.20609	5.36206	5.43219	5.16684	6.03772	5.95717	5.80469	6.3355	5.86099	6.50244
A_42_P799702	246323	5.50216	6.37999	6.52678	5.58677	6.10754	5.88055	5.4333	6.39951	6.21111	5.73334	5.56489	5.34536	6.20737	5.27027	5.70535	5.71243	5.46896	5.79437	4.88972	4.88091	4.21475	5.7894	6.02002	5.9823	4.08556	5.20412	5.23219	6.52284	6.00629	6.44423	5.93647	6.2515	6.16178	5.66859	6.81232	6.2422
A_42_P800008	24781	7.93044	7.88554	8.29855	8.1703	8.48026	8.66415	8.11038	8.22705	8.27004	8.12167	7.9289	8.5835	9.46664	7.92617	8.18406	8.37761	8.4672	8.0643	8.29384	8.50498	8.58122	11.7225	11.9453	12.2146	12.3891	11.9292	11.9675	12.5469	12.6418	12.5881	12.7654	12.804	12.3525	12.4946	13.0608	12.62
A_42_P801379	360903	11.6966	11.9409	11.7897	11.6894	11.5813	11.5609	11.6076	11.4761	11.4681	11.7015	11.6872	11.3599	11.9366	11.3158	11.6336	11.6932	11.7061	11.6807	12.2576	11.4649	11.8989	10.1758	10.6296	9.97994	10.8421	10.6766	10.4911	10.6044	10.5397	10.3186	10.5466	10.4269	10.6389	11.0235	10.6668	10.8932
A_42_P802550	54133	13.0851	12.9585	13.1112	12.9419	12.8099	12.7677	12.8157	13.15	12.5354	13.2522	12.9324	13.3542	12.6871	12.7309	12.9449	12.1115	12.219	12.3237	11.8338	11.5965	11.6652	11.7061	11.8615	12.2907	11.6037	11.3311	11.279	11.5918	11.6577	11.532	11.3136	11.1051	11.1387	10.999	11.1111	11.0054
A_42_P803752	500612	4.89142	5.18018	4.80941	5.15377	4.9821	5.06358	4.90423	4.53085	3.85243	4.91243	4.70996	5.18619	4.65466	4.32886	4.52662	4.66567	5.04486	4.58623	3.68106	4.43616	4.47286	2.22513	3.02471	3.42004	4.24375	2.89225	2.61648	2.541	3.10745	2.4842	3.30836	3.99323	3.79482	2.99845	4.31298	4.06563
A_42_P805300	24404	15.2325	15.1326	15.0256	15.0429	14.6411	15.1304	15.0768	14.9814	14.3634	14.7016	14.7926	15.0813	14.8568	15.0239	14.6312	14.4162	14.4963	14.6195	14.4215	14.1019	14.1873	14.5738	14.8156	14.6741	14.7494	14.8715	14.6997	14.3584	14.5716	14.3672	14.5697	13.958	14.0241	14.0532	14.1275	13.9249
A_42_P805492	363228	5.05338	4.99826	5.2677	5.35404	4.69558	5.44609	5.24105	4.83034	4.55189	5.63402	5.91448	5.87675	6.57601	6.38507	6.40596	6.92933	6.84041	7.32145	6.10709	5.85975	5.73334	5.89466	6.4547	5.51586	5.82399	5.72567	5.14444	5.54587	5.81474	5.63755	6.19084	5.76629	6.19557	5.75826	6.32351	5.53098
A_42_P807697	361537	10.6525	10.8475	10.4641	10.6844	10.358	11.1046	10.6722	10.8022	10.7727	10.7611	10.3781	10.7782	11.3702	10.8146	10.463	11.2212	10.9723	11.5281	11.2103	11.5543	11.4075	12.5422	12.3815	12.4893	11.9634	12.6485	12.1125	11.8803	12.0749	12.142	11.3494	11.3478	11.5203	10.5703	11.8542	11.5925
A_42_P808236	304913	2.22545	2.22232	2.05245	2.1593	1.93331	2.03073	2.22924	1.93703	1.92865	2.33112	2.06516	2.10664	5.81918	2.45889	2.17044	1.93173	1.93475	1.95108	1.96788	1.98307	1.94424	5.38092	4.56529	4.95048	6.65142	7.71769	7.76051	6.94482	8.98392	8.21846	6.90184	7.50933	7.59838	5.77403	7.13818	6.06185
A_42_P808945	290553	12.6061	13.5171	12.7264	12.7416	13.015	13.769	13.174	12.3676	12.0979	13.4282	12.2119	12.7178	14.9204	13.9418	12.8434	13.5118	13.1261	13.611	13.0233	10.8626	11.8379	16.8863	17.5936	17.7217	16.7411	17.0591	16.2429	17.3339	17.1889	16.758	17.0884	16.8979	16.2243	16.4436	16.4797	16.2881
A_42_P809575	316624	12.2431	12.1826	12.1431	12.2333	12.0117	12.1475	12.0277	12.0942	11.8615	12.2219	12.3656	12.4202	11.073	12.0925	11.9992	11.6142	11.8414	11.7591	13.0363	12.6496	12.6406	12.2165	11.7887	12.0713	10.9527	10.196	9.73413	10.1087	10.7196	10.4998	10.6722	11.2368	11.7484	11.9709	11.1445	11.3759
A_42_P809596	316356	6.63315	6.99926	6.49074	6.59273	6.88553	6.83128	6.8284	7.02323	6.76382	6.20367	6.62793	6.45544	6.27576	6.21034	5.96342	6.71817	6.48988	6.61754	6.56981	6.48467	6.63575	7.12544	7.14546	7.1244	6.97154	7.20513	7.16575	7.85917	8.34036	7.87922	7.17721	7.54054	7.08927	6.85917	8.06338	7.83648
A_42_P809869	25274	11.1788	11.5098	11.1541	11.2923	11.3173	11.218	11.1608	11.0324	10.3461	11.0244	11.2916	11.061	10.404	11.1177	11.0348	11.3884	11.4912	11.409	11.2554	11.0965	11.2482	9.62923	9.66327	9.43319	8.9621	9.14262	9.00602	8.49404	8.95839	8.57472	8.90547	9.052	9.23316	10.0521	8.50498	8.79495
A_42_P809953	54319	7.21674	7.13577	7.4151	7.34989	7.06392	7.51254	7.38402	7.42955	7.4326	7.43083	6.90979	7.17387	7.91501	7.20909	7.13019	7.29985	6.55325	7.42349	7.94463	8.72269	8.24705	8.60557	8.41777	8.73345	8.1969	8.51207	8.40581	8.56959	8.68208	9.04341	8.68418	9.36141	9.35326	8.43384	10.0227	9.43971
A_42_P810118	316982	7.33892	7.7638	7.67467	7.52331	7.54717	8.1592	7.71948	8.14073	8.63037	8.76255	8.75955	8.88431	8.57687	7.9827	8.6183	8.39056	8.56959	7.82413	7.7679	7.48586	7.45649	7.98058	8.08112	8.26018	8.73345	8.30044	8.52296	7.98058	7.78807	8.20748	8.42624	8.1497	7.73445	7.48541	8.02111	8.15783
A_42_P810736	83508	5.77947	5.61789	5.67312	4.56863	5.65392	4.75695	4.56953	5.0507	5.03339	4.09732	4.40841	4.00749	5.08663	4.61297	4.55558	4.42752	4.63587	5.12438	4.89808	4.90908	4.66643	6.14984	6.47143	6.42708	4.71472	5.22577	5.11164	4.88514	4.89272	5.09921	5.23657	5.47191	4.96615	5.22747	5.84255	5.51822
A_42_P811170	311165	9.17797	9.22577	9.21272	9.20682	9.39475	9.34522	9.09143	9.20007	9.62828	9.20343	9.34115	9.25183	9.40871	9.31727	9.31947	9.43827	9.45563	9.35842	9.52693	9.72945	9.50093	10.0607	9.86099	9.89666	9.97119	10.233	10.2368	9.96354	10.0543	10.04	10.3657	10.2055	10.3519	9.55937	10.5009	10.3252
A_42_P811256	29142	4.63162	5.10224	4.72064	5.00435	3.7961	4.75253	4.99308	4.644	4.9281	4.99424	5.34758	4.79087	5.5586	5.67756	5.75866	5.69699	5.95981	6.00098	5.60404	5.71159	6.05752	5.13477	5.17288	5.03046	5.65551	5.46934	4.87253	5.36806	5.4614	5.82	5.37078	5.11667	5.35078	4.23112	5.77043	5.30028
A_42_P811423	305679	10.1261	10.1587	10.2232	10.181	10.2192	10.3926	10.2276	10.4378	10.2573	10.2435	10.2488	10.4587	9.75598	10.1842	10.4571	10.0455	10.1997	10.4117	9.76902	9.62923	9.67895	9.77605	9.8417	10.0276	9.0424	9.22676	8.94703	9.02706	9.20779	9.25756	9.29227	9.21467	9.25274	9.90267	9.47582	9.57316
A_42_P812008	100361126	10.5194	9.76381	10.6519	10.5459	10.4482	10.3079	10.1985	10.6038	10.6908	11.0355	11.5005	10.701	11.8767	11.5476	11.6922	11.9434	12.052	12.0536	11.2443	10.3116	11.0138	10.8619	11.2714	10.712	11.5328	11.3656	11.0406	11.7427	11.5675	12.1631	11.6177	11.7351	12.5016	11.9444	11.8632	11.8672
A_42_P812805	292401	13.6139	13.8661	13.6867	13.1048	13.5057	13.9298	13.7012	13.5816	13.6821	13.5601	13.3039	13.723	13.2785	12.8787	13.2094	13.0569	13.2607	13.1908	13.1261	13.2362	13.098	14.2761	14.298	13.902	14.0934	14.0901	13.977	14.7267	14.6541	15.0181	14.3145	14.7334	14.7217	14.2694	14.7289	14.7535
A_42_P813567	83792	10.6221	10.3293	11.1116	10.3508	10.3574	10.6638	10.7102	10.3702	11.0343	10.7878	10.1997	10.3729	10.4047	10.182	10.2949	10.7922	8.96631	10.2423	10.1316	10.0786	10.0819	11.1933	11.3472	11.3752	11.068	11.5476	11.3983	11.5594	11.8195	12.4297	12.0608	12.4758	12.052	12.6245	12.999	13.0351
A_42_P814235	117264	7.07481	6.98154	6.81521	7.06184	6.59187	7.39812	7.07877	7.43391	6.73831	6.60796	6.35741	6.89224	7.56658	6.49074	7.22023	7.16191	7.01393	7.39422	7.5351	8.08815	7.81507	8.79214	8.63165	8.72722	8.5147	9.04473	8.8381	8.80782	8.73418	9.10264	8.13543	8.04355	8.43914	7.52862	8.73787	8.74696
A_42_P815675	361104	7.80428	7.72566	7.71996	7.61747	7.65125	7.71855	7.6112	7.81323	7.6704	7.63187	7.69468	7.78366	7.37648	7.7233	7.86967	7.91501	8.02332	7.86492	9.1328	8.4119	8.93352	7.60895	8.11899	7.07208	7.75998	7.8185	8.26303	7.34437	6.91598	6.68544	7.46997	7.75492	7.34949	7.32098	6.78513	7.44978
A_42_P816402	298096	7.36066	7.51123	7.5117	7.71996	7.35632	7.54717	7.37433	7.33598	7.24276	7.71256	7.54054	7.73313	7.66169	7.71425	7.57561	7.95197	7.31974	7.52695	7.334	7.52084	7.38695	8.56552	8.66071	8.43235	8.98908	9.09716	9.25651	8.35994	8.46673	8.09582	8.78208	8.60604	8.3044	8.21069	8.35863	8.3049
A_42_P816479	64045	10.5117	10.5302	10.5076	9.08648	10.211	10.6031	10.2435	10.6472	10.0925	9.674	10.1358	9.84851	8.39015	10.0466	10.5422	10.2133	10.5057	10.311	10.2684	10.4482	10.051	8.64715	8.73224	8.69184	8.0735	8.72167	8.64715	8.17756	8.64438	8.45049	8.42317	8.20798	8.69813	9.3376	8.53976	8.94329
A_42_P816529	502901	2.17617	2.0936	2.87541	3.62947	1.9912	3.56789	2.87584	4.72263	2.26603	3.56485	2.50499	3.56443	4.66967	2.40343	2.68056	3.49295	2.98282	3.30207	4.09217	4.62033	4.5937	4.55398	4.02019	4.19902	5.10743	6.54027	6.04756	5.09848	4.77681	4.58697	3.89244	4.06991	3.76208	4.26705	4.91399	5.44006
A_42_P817417	25066	7.83467	7.66413	7.83771	7.7904	7.50638	7.0253	6.9083	6.98236	6.84924	7.57463	7.37697	7.42516	9.57219	8.03976	7.7524	7.24953	7.49158	7.64478	12.0258	11.7071	11.7383	12.0492	11.76	11.8379	11.1398	11.5693	11.6745	10.6024	10.6486	11.0252	9.95074	10.0488	9.87232	10.3884	9.39592	10.0018
A_42_P818005	498425	7.49878	7.62018	7.51123	7.70664	7.43952	7.52282	7.62544	7.52742	7.32977	7.58321	7.47384	7.46063	8.2283	7.70846	7.68121	7.74493	7.86563	8.25472	8.00388	8.65704	8.14796	8.33535	8.17636	8.24848	8.47412	8.46406	8.76613	8.67692	8.60011	8.4191	8.14755	8.33249	8.27654	8.3968	8.52161	8.7383
A_42_P818240	360801	11.8904	11.7635	12.0933	12.0412	12.0907	12.3285	12.0001	12.081	12.1536	12.7448	12.4233	12.7817	12.2423	12.245	12.4338	12.1515	11.9555	12.0136	12.6102	12.3823	12.5442	12.7234	12.6816	12.4163	13.1466	12.7817	12.9471	12.4114	12.3455	12.4163	12.999	13.0694	12.8145	12.5333	12.7739	12.6758
A_42_P818287	311336	8.65471	8.12485	8.26018	7.00224	7.72958	7.8274	7.51474	8.10415	7.95923	7.46766	7.51945	7.00273	7.78149	7.49109	7.83287	7.07068	7.53284	7.47708	6.74065	6.02638	6.05626	7.75492	7.95334	7.5781	5.54587	5.85356	6.32008	6.84212	6.90678	7.88047	6.27497	6.74363	6.83988	7.45499	7.71425	6.2691
A_42_P819040	100361126	9.21644	9.42503	9.33655	9.51035	9.24887	9.08322	9.19319	8.99464	8.4191	9.04197	8.96676	9.08091	8.18669	8.95112	8.97431	9.28546	9.31814	9.21691	9.14549	9.0664	9.19222	8.42371	8.35331	7.85964	7.82465	7.43391	7.59707	7.56972	7.68228	7.42558	7.58032	7.56004	7.32622	7.51388	7.88179	7.64951
A_42_P819325	361732	13.6356	13.7339	13.6898	13.6054	13.4678	13.4941	13.4021	13.6691	13.2377	13.4153	13.4097	13.5264	12.7025	13.433	13.4314	13.1633	13.3542	13.3728	13.0786	12.6838	13.1048	13.5118	13.2733	13.5146	12.528	12.6683	12.5303	12.8884	13.1962	13.0001	13.0056	13.2377	13.3485	13.9731	13.4168	13.5988
A_42_P819656	155012	8.38257	8.49101	8.41831	8.61122	8.5835	8.62501	8.71545	8.51994	8.6015	8.42808	8.35234	8.51073	11.2613	8.4138	8.9954	8.84356	8.96358	9.01937	9.28914	9.11856	8.9844	10.6128	10.6277	10.8204	10.3079	10.8655	10.2078	11.3432	11.5181	11.323	11.8421	12.2624	12.1718	12.0363	12.0321	12.3597
A_42_P820657	117022	3.45391	2.65095	2.72635	2.88145	4.16633	3.72474	3.59535	2.78994	2.38701	6.12764	6.25273	6.84291	7.20909	5.7924	5.96019	5.64483	5.54927	5.53778	4.9606	4.70411	4.32082	4.72616	4.97207	6.10033	5.77947	5.88474	6.42594	5.47059	5.4163	5.12119	5.52033	5.05998	5.10986	4.99308	5.27994	5.13642
A_42_P820847	314148	10.6296	10.4974	10.3382	10.0287	10.5808	10.5283	10.2466	10.3611	10.7853	10.5703	10.5846	10.5963	10.6031	10.4911	10.0645	10.3884	10.5003	10.5397	10.9876	11.0934	10.567	9.71962	9.85956	10.0521	9.49096	9.44122	9.26865	9.57367	9.38029	9.16285	9.71515	9.39781	9.54927	8.87034	9.73413	9.18482
A_42_P821316	366142	4.35341	4.12099	3.452	3.39238	3.24394	3.276	2.18569	3.58014	2.12622	2.53633	4.9136	4.30733	5.67722	4.85827	4.68777	4.74859	4.50965	5.48986	5.44075	6.72948	7.62461	2.681	1.88391	2.23408	3.30836	2.33841	2.30549	1.96731	2.30249	2.22129	2.65001	3.05614	3.06371	5.21998	2.76376	2.31604
A_42_P822588	81639	11.8704	11.5667	10.12	8.26208	9.26865	11.1499	10.3366	9.88994	11.2187	10.9983	10.0171	9.25553	9.6264	10.1767	9.14998	9.22478	10.1077	9.94343	10.1413	10.7493	10.3961	9.89866	8.02291	6.56203	8.65662	8.77573	8.28973	7.446	8.03842	8.23781	5.65213	5.35676	6.78439	5.21845	5.22424	5.10388
A_42_P822726	289785	7.19996	7.6853	7.32284	7.69323	7.26767	7.9271	7.59136	7.64649	7.95793	7.50291	6.68465	7.43816	8.22381	7.39017	7.17677	7.4555	7.41898	7.88495	7.77923	8.38158	8.40755	11.198	11.2656	10.6063	9.99221	11.1973	11.0582	9.80094	9.92129	9.43319	9.3487	8.89344	9.25363	8.51946	9.26415	9.33807
A_42_P822838	497878	7.31323	6.82271	6.57405	6.77501	6.91768	6.61662	7.30527	7.25712	7.43166	7.35434	7.0121	6.82605	8.39192	7.0301	7.14776	7.46505	7.33203	7.50603	9.54927	9.72474	9.7403	10.7896	10.4776	10.2538	11.5933	11.7299	11.9864	11.7947	11.7026	11.9085	11.4927	11.1259	11.6392	12.1792	11.7351	11.9153
A_42_P826221	25417	7.19117	7.48075	6.74319	5.95981	6.45673	6.89584	6.58127	6.83625	6.51259	6.90626	6.12204	6.33958	6.40075	6.82439	6.59344	6.94158	6.9083	6.32008	9.22048	9.05505	9.02581	6.71007	6.70416	6.84254	6.375	6.23976	6.25273	6.13914	6.36946	6.54993	7.01761	6.1848	6.74771	6.87179	6.54742	7.76838
A_42_P827677	312638	11.3116	11.4664	11.2692	11.265	11.2159	11.2317	11.1209	11.1141	10.9584	11.0036	11.0442	11.003	11.4068	11.1326	10.9593	11.499	11.4255	11.2554	11.8042	11.9235	11.8396	12.7547	12.591	12.5881	12.908	12.7947	13.0705	12.7198	12.7739	12.4607	12.7005	12.8712	12.9644	13.3799	12.7436	13.2322
A_42_P828547	171147	6.46047	6.59882	6.53357	6.33508	6.71007	6.77332	6.59842	6.64528	6.57405	7.17111	6.95899	7.01992	7.75622	7.34863	7.44159	7.81654	7.61292	7.20128	6.34307	6.13782	6.50413	6.55996	6.75295	6.34044	6.69813	6.67359	7.10043	6.82998	6.96631	6.82739	6.87223	6.94956	7.06274	6.90417	7.16666	7.25428
A_42_P828695	294744	8.04398	7.84981	8.01688	7.76655	7.85081	7.77733	7.87651	7.95061	8.32319	8.12787	7.77041	7.89082	8.1265	7.78413	7.91189	8.22149	8.11273	7.94558	8.04581	8.13454	7.93878	8.43186	8.94428	9.03939	7.94638	8.43045	7.93501	8.83401	8.50203	8.93135	9.11037	8.96076	9.14998	9.01896	9.44606	9.53372
A_42_P828934	295270	6.54624	6.44505	6.47885	6.39237	6.24998	5.8079	5.98978	5.97197	5.32307	6.1083	6.41247	6.34643	6.07793	6.05012	6.27691	6.2579	6.51997	7.75905	5.53742	5.78552	5.71041	6.61719	6.25188	6.12409	6.17837	6.18962	5.86311	4.93571	5.30645	5.4221	5.2119	5.1027	4.8685	5.61019	5.20205	5.52478
A_42_P829570	287726	8.72675	8.73889	8.68418	8.99882	8.67605	8.63497	8.71637	8.47412	7.93348	8.55246	8.57103	8.52296	8.2929	8.64399	8.38522	8.62629	8.46318	8.31173	8.1597	7.91718	8.0735	7.7741	7.86827	8.04097	8.2008	8.11179	7.90013	7.20823	7.46323	7.41193	7.69765	7.64003	7.38115	8.31921	7.52419	7.67171
A_42_P830311	288271	7.4766	5.45025	7.62498	7.0682	6.58383	7.00792	7.47925	7.12903	7.93254	7.6632	6.93021	7.27522	6.38984	7.21759	8.60512	8.08244	5.00474	7.87965	5.80636	5.11369	5.9823	5.26653	5.34362	5.67312	5.42996	5.6955	5.26572	3.60572	3.3736	4.11234	3.94912	4.29835	3.69132	4.20547	4.0999	3.76451
A_42_P830713	315843	9.28218	9.32772	9.26086	9.29373	9.52328	9.54805	9.41356	9.2243	9.99014	9.36982	9.25228	9.06494	10.2025	9.46518	9.69453	9.94133	10.1103	10.1991	10.5769	10.5875	10.5888	10.4269	10.3847	10.2678	10.3675	10.3568	10.5278	10.233	10.1228	10.1783	10.3269	10.5914	10.0505	9.96001	10.5978	10.4002
A_42_P832159	502776	2.85667	3.42312	3.3697	3.25336	3.86993	2.29422	3.61793	2.60545	3.20675	3.48141	2.44069	2.28852	3.13698	2.66509	2.63912	3.61589	3.39025	3.62768	2.9882	3.11096	3.25463	5.46725	4.94926	5.44025	4.22152	4.87184	4.5055	4.01709	4.00252	4.73033	4.41152	4.13228	3.81281	4.43535	4.65912	5.66083
A_42_P832422	114510	10.3007	10.4488	10.4348	10.8913	10.5544	10.9566	10.5797	10.5009	10.7171	10.1886	10.2145	10.3568	8.01027	10.312	10.5414	10.2442	10.5051	10.4834	9.7393	10.3234	9.96945	10.2066	10.1481	10.3997	10.299	10.4078	9.79295	9.30498	9.57078	9.05419	9.59777	9.15879	9.2637	8.21166	9.15496	9.16285
A_42_P834031	288025	11.9489	12.13	12.1054	12.2697	12.164	12.0429	12.0951	12.0713	12.0625	11.8552	11.8414	11.8839	10.9225	11.4851	11.8354	11.3656	11.5044	11.2635	11.3348	10.6134	10.9863	9.83156	10.2448	10.4269	9.67841	9.93937	9.19112	10.7023	11.0986	10.9464	11.4492	11.8655	11.7026	11.7409	11.8712	11.6838
A_42_P834104	171102	9.2532	9.5888	9.29421	9.11037	8.89069	9.31537	9.45263	9.22194	9.45367	9.51445	10.0127	9.26179	10.3594	9.58204	9.58675	9.9986	9.83156	10.585	10.1502	9.52218	9.98207	11.3915	10.7322	10.6709	11.0132	10.7618	11.0487	10.7697	11.1404	10.5973	10.8938	11.1191	10.7317	10.6697	10.8278	10.7298
A_42_P834147	500087	14.5738	14.7514	14.5966	14.7694	14.659	14.6873	14.5756	14.5521	14.5776	14.5623	14.5521	14.5267	14.3205	14.3352	14.414	14.6541	14.5267	14.5479	14.6373	14.3653	14.558	13.2799	13.4256	13.2001	13.8581	13.6245	13.4941	13.4953	13.4941	13.5159	13.8218	13.4999	13.7095	13.4912	13.6592	13.5343
A_42_P834852	287738	10.3228	9.86048	10.0483	10.1587	10.4002	10.0216	9.77494	10.1948	10.9685	10.2499	10.712	10.2909	9.91352	10.1029	9.90376	10.2306	10.2691	9.9617	9.49734	9.62504	9.08277	8.6825	8.64399	8.58122	8.52209	8.17986	8.00829	8.99882	8.07896	8.42624	8.28883	8.24656	8.73675	8.36766	8.50826	8.84216
A_42_P835462	24183	17.6649	17.7536	17.6284	17.6111	17.7308	17.714	17.7069	17.8646	17.634	17.5286	17.67	17.6172	17.3735	17.6284	17.6927	17.7069	17.8162	17.7463	17.5516	17.4394	17.5462	16.2772	16.5656	16.0697	15.2933	15.3529	15.1691	15.4663	15.764	15.7559	16.0881	15.9633	16.4875	17.5516	16.5032	16.392
A_42_P835787	360754	11.0144	10.9039	11.0929	11.2226	11.0895	10.8817	11.0101	10.9198	10.4152	10.8015	10.9039	10.8932	10.0786	11.0776	11.0001	11.1359	11.323	11.1071	10.8932	10.6176	10.965	10.4228	10.552	10.0967	10.0874	10.0421	10.1954	9.40871	9.41657	9.17714	9.36242	9.59968	9.30775	9.62976	9.15318	9.36383
A_42_P836392	171402	7.05082	6.80599	6.73352	6.05839	6.80484	6.62248	6.34722	6.42147	6.86269	6.64698	6.89491	6.82405	6.51622	6.38984	6.51136	6.66399	6.70506	6.34998	5.636	6.00913	5.75291	5.8094	6.19677	5.84479	4.85073	5.50897	4.77797	5.56359	5.34876	5.08262	5.53269	5.54106	5.62182	5.63314	6.06364	5.5653
A_42_P836526	301555	9.2132	9.07217	9.01262	9.08009	8.91773	8.91364	8.88022	8.95635	8.66562	8.89117	8.93281	9.10659	8.60512	8.96121	9.19629	8.77853	8.95929	8.93492	8.15401	8.00829	8.13352	7.58417	7.53376	7.60427	7.82969	7.61935	7.42516	7.61837	7.92575	7.8661	7.92142	8.1794	8.04491	8.75105	8.28647	8.46864
A_42_P837183	499758	9.57813	9.7906	9.60931	9.38084	9.33706	9.49778	9.35081	9.45849	8.86872	9.50286	9.56242	9.53206	9.67655	9.60931	9.49636	9.2997	9.35081	9.35376	9.12592	8.24985	8.43763	9.59777	9.76687	8.95233	10.3884	10.3574	10.3746	9.9617	10.1087	9.75279	9.78841	9.9776	9.69286	10.0539	9.50482	9.97169
A_42_P837214	25332	9.2672	9.3457	9.30255	9.7728	9.55697	9.76687	9.7173	9.27249	9.70166	9.42503	9.30674	9.14204	10.6356	9.20682	9.19509	9.69078	8.91119	9.89157	9.48951	9.60348	9.68561	9.95511	10.1082	9.27596	12.2593	10.9605	12.3325	13.1765	12.1527	12.4955	9.70865	13.7424	12.604	11.9582	11.7435	12.8133
A_42_P837288	81759	5.93842	5.81424	5.71831	5.86575	5.83581	5.66859	5.78899	5.88908	5.66265	5.31214	5.40789	5.67722	6.36705	5.557	5.6925	6.32949	6.48895	6.43124	5.71453	5.94263	5.73479	7.4812	7.53697	7.67467	7.82697	8.00542	7.83467	7.87364	8.03087	7.74593	7.78597	8.04182	7.75007	7.92947	8.18406	7.95713
A_42_P837441	309060	12.052	12.1392	12.2925	12.116	12.1555	12.3575	12.2103	12.3218	12.2731	12.1555	12.1906	12.2685	11.8524	11.6926	11.7192	11.9675	12.18	12.0197	11.9952	11.9026	12.1593	12.4174	12.4628	11.8362	12.7837	12.592	12.7462	13.3158	13.1881	13.312	12.8596	13.131	12.6072	12.529	12.7394	12.6884
A_42_P839036	287840	14.3794	14.5206	14.4977	14.7581	14.6852	14.7694	14.83	14.8205	15.036	14.7196	15.0855	14.8765	14.3048	14.9338	15.063	14.8586	15.005	14.6411	14.7669	14.4672	14.4514	13.0246	13.1683	13.0877	13.0786	12.8745	12.9186	12.9055	12.9068	12.8336	13.1989	13.3053	13.2279	13.2044	13.2132	13.2583
A_42_P839226	299706	9.50383	9.56045	9.45017	9.53787	9.2103	9.33174	9.4531	9.10619	8.70416	8.95974	9.32083	9.01851	8.82042	9.06588	9.09239	9.11811	9.29855	9.19415	8.85925	8.98735	9.12703	8.56786	8.75861	8.53622	8.90218	8.55865	8.76255	8.35908	8.25028	8.15833	8.56595	8.19845	8.45957	8.97775	8.26303	8.59647
A_42_P839964	298199	10.5568	10.3276	10.262	10.0282	10.1563	10.0663	10.2009	10.1703	10.2448	10.2311	10.3158	10.2644	12.8526	10.3312	10.0368	10.1709	10.2942	10.6412	12.3983	13.0503	12.6371	11.7561	11.8119	12.1392	12.1178	12.593	12.4719	11.8997	12.1046	12.0429	11.6661	11.5841	11.1057	11.2317	11.7897	11.8704
A_42_P841193	140582	15.1103	15.3549	15.3889	15.5095	15.4441	15.398	15.2908	15.5753	15.407	14.9357	14.8073	14.8663	14.7377	15.3843	14.938	16.1714	16.0378	16.533	16.4684	16.6421	16.9231	12.8109	13.3346	12.0793	11.3983	11.4357	11.9952	10.4263	11.3166	11.194	11.7833	12.6735	12.9197	14.2217	13.438	13.3332
A_42_P841598	298591	4.1479	4.0184	3.94397	4.15002	3.50196	3.47453	4.63711	5.02399	3.35237	4.2799	4.99343	5.03629	5.44989	4.9435	4.78573	4.67381	5.17288	3.2444	5.18176	5.00597	4.44265	4.27005	3.78672	3.6194	4.26275	4.11023	3.2343	5.38912	4.57704	5.00264	4.45213	5.00633	5.89973	5.16062	4.5967	4.75658
A_42_P841704	305441	8.78731	8.80655	8.89667	8.32712	8.60934	8.80697	8.70556	8.98222	8.84356	8.80782	8.61209	8.75998	8.54532	8.4773	8.55471	8.57426	8.56332	8.82621	8.31832	8.87034	8.47638	8.29728	8.42578	8.42114	8.28025	8.30573	8.16192	7.9401	8.11458	8.05956	7.89044	7.79132	7.90561	7.38359	8.06776	7.88734
A_42_P842823	362835	8.23562	8.31751	8.23291	8.88431	10.6525	9.87643	9.72065	8.23781	10.114	10.9788	9.63191	8.37761	8.87797	10.1599	8.62716	10.2378	10.3657	9.81152	10.2255	9.96832	9.27053	9.95725	8.98091	10.1965	9.7745	9.7538	10.2567	8.95415	9.59398	9.41117	10.2784	10.0127	9.92567	9.63513	9.61322	9.43319
A_42_P842833	296271	8.98265	8.75407	9.00447	9.76797	8.88111	8.51523	8.729	8.41584	8.88518	9.96237	9.8024	9.79561	10.2482	9.19463	9.36242	8.95328	9.52003	9.35081	13.4006	14.168	13.4589	10.3423	10.5244	10.5249	10.5307	10.202	10.292	9.84017	9.80394	9.50931	10.0368	9.9629	9.49828	9.7243	9.30541	10.1157
A_42_P843603	24834	9.20484	8.82139	9.00076	8.35994	8.5691	8.71678	8.35957	8.56332	8.71021	8.48151	8.32319	8.08767	8.4119	8.18497	8.27556	8.2874	8.4168	8.27177	7.53798	7.30618	7.48541	8.86293	8.78987	8.79454	6.48095	6.83167	6.68703	6.97914	7.09958	8.10659	7.14209	7.55226	7.50199	8.02244	8.45718	7.20299
A_42_P843692	26989	3.41034	2.37341	3.37528	2.41901	4.13837	5.13015	3.0205	3.40711	3.4645	2.1784	2.53516	3.56836	2.29789	2.95085	3.72247	3.6502	2.73149	2.97159	2.98572	3.2773	2.70758	4.27741	4.67381	4.9369	4.44985	4.644	4.38777	4.19607	4.40199	4.63375	4.99464	5.09848	4.98904	5.30291	5.40299	5.95289
A_43_P10006	303200	14.0287	14.1019	14.0271	14.4325	13.8951	14.2011	14.2382	14.1697	14.2201	14.5324	14.5756	14.6741	14.3329	14.6355	14.4943	14.4514	14.4569	14.7764	14.351	14.1644	14.1731	13.2044	13.2279	13.6124	12.9261	12.9089	12.8734	12.8688	12.9757	12.9235	13.1555	13.0069	13.2912	13.2928	13.1633	13.0773
A_43_P10008	292486	8.82535	8.98305	8.99412	8.86679	8.75231	8.99277	8.75998	8.9182	8.51618	8.99366	8.93544	9.08009	9.89381	9.03458	9.05868	8.80829	8.39538	8.98858	9.30358	9.18912	9.402	11.5711	11.9016	11.5856	10.7351	10.6049	10.8094	10.2807	10.5739	10.3568	10.9253	11.0582	11.015	10.9354	10.7322	11.0722
A_43_P10009	362194	8.06132	8.08549	7.98021	8.29855	8.19742	8.28025	8.29384	8.36229	8.46141	8.19888	8.19456	8.09283	8.57011	8.29805	8.41147	8.51117	8.49404	8.70776	8.96076	8.99043	9.00602	9.18578	9.11913	9.03037	9.68821	9.48993	9.76844	9.87951	9.64449	9.69632	9.6897	9.71324	9.81772	9.60085	9.58014	9.86303
A_43_P10011	297942	6.70416	6.91814	6.80729	7.1874	7.17799	7.43489	7.41409	7.29409	7.84891	7.26002	7.50638	7.40835	7.40642	7.21109	7.55611	7.14382	7.18823	7.21153	7.19243	7.44927	7.34545	7.46063	7.69557	7.50291	7.96146	7.33847	7.44463	7.72192	7.34583	7.63285	7.89569	7.76186	7.77226	7.62498	8.48675	7.86649
A_43_P10033	301226	16.6293	16.5612	16.7411	16.8766	16.4291	16.6088	16.4471	16.6333	16.8655	16.2881	16.305	16.2734	15.7841	16.3348	16.2557	16.1594	16.1969	16.1942	15.5478	15.5039	15.6442	15.6421	15.6614	15.8736	15.3843	15.3398	15.28	15.393	15.3863	15.3419	15.6346	15.6393	15.7509	15.6104	15.6527	15.7206
A_43_P10051	365245	6.21067	5.69666	5.81098	6.49414	6.18607	5.75179	5.72097	5.7932	5.85539	5.7936	6.19299	6.21817	5.35515	6.01047	5.97236	5.99627	5.66482	5.73895	5.83312	5.65512	5.45726	5.42887	5.32234	5.07616	5.05299	5.1321	5.02184	4.82423	5.30257	4.99262	4.68824	4.90423	4.70996	4.663	4.37704	4.35385
A_43_P10061	690586	7.84787	7.8265	7.92184	7.38359	7.01715	6.839	6.83296	6.8787	6.5765	6.38635	6.76648	6.82358	6.59344	6.53699	6.51862	6.6708	6.72993	6.62877	6.64657	6.39602	6.53012	6.26125	6.41077	6.32456	6.28976	6.26125	6.46406	6.03893	6.20202	6.11297	6.15579	6.4095	6.5809	6.31851	6.11908	6.29545
A_43_P10072	294289	8.50688	8.52832	8.22705	8.27004	8.49697	8.41102	8.35809	8.32712	8.64081	8.64535	8.75186	8.57517	8.92439	8.45957	8.70174	8.84762	8.85421	8.74181	8.77118	8.9065	8.91912	9.23998	9.14549	9.33605	9.44437	9.43782	9.67549	9.70969	9.73057	9.55653	9.87698	9.67274	9.90083	9.50526	9.74519	9.84118
A_43_P10073	295663	8.3076	8.43235	8.32319	8.35521	8.04398	7.99176	8.18027	7.81006	6.33195	7.55742	8.11899	7.94638	7.48987	8.25345	8.23435	8.11803	8.55157	8.25174	7.41765	6.90306	7.38149	7.29009	7.15351	6.83296	7.06482	6.97875	7.02587	6.76345	6.801	6.27122	6.30854	6.41829	6.28467	7.48493	5.76796	6.46006
A_43_P10081	294930	4.52874	4.34851	4.04649	5.06554	5.00982	4.68777	4.59869	4.43051	6.13862	3.92181	4.91154	4.36384	5.17902	4.90454	4.17	5.07114	5.47224	4.55961	5.42923	5.53059	4.90454	5.24456	5.14398	5.6994	5.59234	5.01219	5.20899	4.88449	4.76121	5.6994	4.96523	5.01464	4.5055	3.6264	5.04575	5.23448
A_43_P10088	364974	11.625	11.4261	11.4786	11.5504	11.7826	11.5556	11.4681	11.339	11.2887	11.3369	11.2259	11.3187	10.9101	11.1091	11.0617	11.4449	11.2969	11.1569	11.2457	10.4922	11.1514	10.8773	11.0169	10.7552	10.5555	10.7317	10.6811	10.3629	10.513	10.4671	10.9663	10.7345	10.777	10.6915	10.6038	10.4788
A_43_P10089	304785	5.24255	5.93975	5.45061	4.70559	5.59387	5.13432	5.83471	5.2205	5.59864	5.24935	5.50512	5.89727	5.19684	5.00555	5.18505	5.13642	5.53133	5.93684	5.49772	5.27431	5.24303	4.31864	3.99843	4.19724	3.79351	3.54358	2.76965	4.09217	4.72263	4.03585	4.23191	4.22583	4.29796	4.26637	4.27135	4.40922
A_43_P10102	291610	6.88249	7.07709	7.19117	6.85593	6.78978	6.59679	6.55495	6.63455	6.61496	6.69619	5.699	6.90142	6.41	6.98677	6.87428	6.38891	6.27	6.76514	6.32008	6.98505	6.44832	5.90999	5.89015	6.25081	5.12438	5.21811	4.05485	5.1618	4.70245	5.09958	6.27329	5.83398	4.84073	5.45902	6.00144	5.65743
A_43_P10198	303259	7.28833	7.16485	7.263	7.56468	7.35393	7.36246	8.1256	8.17073	8.54486	8.29384	8.06386	7.68805	7.46723	8.28693	8.15401	8.39192	8.28503	7.99176	7.7746	8.36988	8.55078	7.84569	7.04177	7.12085	7.32622	6.99409	7.39812	7.47567	8.45298	8.43138	7.7958	7.73905	8.00277	7.92575	7.50725	7.1976
A_43_P10222	362722	5.32637	4.4677	4.47578	4.47707	3.8949	4.10834	4.71196	4.45028	3.428	3.83466	4.93262	4.70131	4.75203	4.75327	4.32672	4.55144	3.99547	4.90454	4.62364	4.04685	3.91421	4.8202	4.91198	4.92553	3.34152	4.09348	3.97455	3.22728	3.16954	3.7163	4.02494	4.13275	3.9188	4.23924	4.59412	4.69693
A_43_P10225	25022	6.48516	6.23725	7.16274	6.36705	6.88249	7.10084	6.81607	6.20202	6.19205	5.75253	5.50473	5.9931	5.92411	6.38034	6.05055	6.49334	6.39521	7.04054	6.44129	6.93782	6.539	5.65166	5.84958	5.78983	5.1708	5.80597	5.75006	6.02932	5.27757	6.0444	6.73258	5.64787	5.55114	5.33832	6.23849	5.74398
A_43_P10269	317218	13.8748	14.1953	13.7608	13.3992	13.3554	13.4678	13.475	13.5617	12.6211	13.4618	13.2226	13.2771	12.6938	13.4809	13.2968	13.4897	13.3992	13.6197	12.9708	12.0608	12.6748	11.5143	11.8058	11.0923	10.7254	10.9851	10.8619	11.5878	11.8142	11.6636	11.6434	11.6518	11.7826	12.6829	11.7511	11.757
A_43_P10280	29628	1.90215	2.09798	2.57715	2.55694	1.90288	3.22561	3.21432	3.04976	3.38897	3.44892	3.99762	4.72498	4.56953	3.5703	4.60192	4.57176	4.14715	3.64788	1.96844	1.96085	2.82237	3.21253	3.21938	2.53066	2.80797	2.85969	2.94912	4.56912	3.73655	4.29334	4.49711	4.42833	5.35888	4.69693	4.85588	4.19724
A_43_P10290	298436	9.34618	9.73462	9.5893	10.0113	9.69453	9.56148	9.77979	9.59821	9.77654	9.38589	9.20877	9.63729	9.1878	9.17308	9.32731	8.91492	8.00877	8.53776	8.00829	6.95974	7.83111	8.81945	8.97431	8.70649	7.92369	7.73537	8.32658	9.54242	9.41566	9.74628	9.74296	9.6984	9.49996	9.72314	10.2871	9.68408
A_43_P10303	499818	6.87262	7.35632	6.64657	6.6054	6.57061	6.56369	7.08749	7.334	6.88122	6.95164	6.84125	6.76182	5.85716	6.79881	7.13864	6.84957	7.36565	6.6996	6.89724	7.38952	7.36565	5.83743	5.48406	5.13432	5.05696	5.42496	5.2086	5.48333	5.99056	5.39316	5.10158	5.16146	5.89055	6.43086	4.75815	6.50915
A_43_P10327	300240	10.7909	10.8785	10.6356	11.0016	10.938	10.7916	10.8544	10.7942	10.3034	11.0318	11.198	11.2887	10.4793	11.1004	11.1098	10.86	11.012	10.7513	9.96001	9.57761	9.82809	10.1875	10.0238	10.0171	10.0595	9.85195	9.72065	9.36649	9.4621	9.27933	9.55288	9.45663	9.62872	10.262	9.42703	9.63454
A_43_P10424	498003	13.5556	13.5867	13.5507	13.7108	13.6755	13.6214	13.5711	13.4986	13.4471	13.5617	13.6513	13.5663	13.1776	13.3787	13.7108	13.7455	13.9803	13.7899	13.6627	13.6338	13.7503	14.4603	14.1971	14.1714	14.0884	14.153	13.9837	14.1731	14.3617	14.3352	14.4102	14.6079	14.5796	14.7092	14.6411	14.6373
A_43_P10445	361381	11.1794	11.1292	11.3033	11.2962	11.0979	10.9755	10.8754	10.7089	9.96622	10.4788	10.6837	10.6595	10.3473	10.7317	10.5099	10.915	10.9015	11.1091	10.8583	10.4002	10.714	11.0923	11.1021	11.0929	11.3369	10.8462	10.552	10.1284	10.3943	10.1965	9.90848	10.1337	10.4534	11.0299	9.78517	10.2855
A_43_P10457	363241	14.6434	14.5861	14.5228	14.4963	14.5861	14.4438	14.5543	14.6126	14.6497	14.4715	14.4871	14.4308	15.0469	14.3166	14.4887	14.5444	14.5521	14.6008	14.594	14.6034	14.7196	15.6751	15.5753	15.5946	15.817	15.8891	15.8373	15.9507	15.9046	15.9297	15.8195	15.8926	16.0077	15.9046	16.0041	16.2701
A_43_P10530	287382	9.69745	9.55551	9.59669	8.44737	9.23316	9.3204	9.27843	9.19267	9.10084	9.34428	9.04702	9.07823	9.35188	9.05919	8.48026	8.82578	9.0515	8.63037	7.93719	7.5476	7.89829	9.89041	9.90376	8.59606	8.80829	9.48197	8.94467	10.2455	9.79891	9.97994	9.18288	9.12755	9.56588	9.47	9.33655	9.47051
A_43_P10534	362849	11.1381	11.0877	11.0487	11.0089	10.9894	10.9408	10.81	10.6395	10.1846	10.7036	10.6963	10.6926	10.2901	10.8649	10.6512	10.9259	10.9832	11.0081	10.5188	10.1558	10.4776	9.86829	9.90703	9.675	10.0045	10.1157	10.1391	9.82591	10.0656	9.7728	9.59452	9.91956	9.89267	10.767	9.57475	9.88657
A_43_P10545	303605	9.9937	10.1481	10.0633	10.0499	10.1129	10.0442	10.0775	10.0852	9.89971	10.1624	10.2003	10.129	10.567	10.1184	10.1794	10.3276	10.3252	10.3382	10.0363	10.2476	10.2555	11.0252	11.0449	10.9599	11.3297	11.2756	11.4034	11.3416	11.2563	11.1404	11.1698	11.167	11.2226	11.1266	11.1051	11.0946
A_43_P10560	553106	5.8545	5.71243	5.99266	5.58842	5.69769	5.6597	5.27354	5.35918	5.21811	5.14114	5.08808	5.0672	5.02708	5.15191	4.66159	5.61019	5.38469	5.44111	5.19521	4.79446	4.96109	4.3319	4.74898	4.01114	4.54192	4.268	3.55294	4.05273	3.79696	4.18812	4.43657	4.05312	4.58585	4.43276	5.00474	4.67523
A_43_P10593	25124	10.6333	11.0862	10.7333	10.5936	10.771	10.6307	10.821	10.484	10.3246	10.3714	10.6519	10.6031	11.3066	10.765	10.863	10.8068	10.8748	11.065	10.5808	10.8146	10.4286	9.88499	10.404	10.8146	9.88942	9.69493	9.74085	10.7827	11.1737	10.4314	10.4534	10.7152	10.1581	10.7394	10.7814	12.5091
A_43_P10641	295037	8.55429	8.75727	8.54161	8.10138	8.57377	9.10444	8.5624	8.73626	9.49319	9.45511	9.63887	9.66731	9.27748	9.07644	9.48148	9.56438	9.72161	9.31587	8.52927	8.42215	8.53123	11.3485	12.1718	12.0241	11.0386	10.9239	10.9464	9.90196	10.077	9.80901	11.1589	11.2294	11.0979	10.9478	10.9064	11.3811
A_43_P10690	690045	3.15055	3.80298	2.90903	3.22851	3.34201	4.32241	3.75591	3.90843	3.75387	3.79036	4.58738	3.80709	5.24067	3.97965	4.77681	4.27825	4.2124	4.01795	3.06371	4.21124	4.11104	5.99099	5.62011	5.23657	5.19812	6.35084	3.54258	5.64171	5.51705	5.13936	4.47876	4.59953	5.17832	3.99726	5.76757	5.45354
A_43_P10723	171576	5.91358	5.66611	5.89427	4.16415	4.72993	4.6303	4.22975	5.37806	4.92633	4.16916	4.59291	4.08003	5.617	4.19441	5.01428	3.89585	4.82835	5.17416	3.77577	2.40888	2.62716	5.23526	5.55993	5.11413	2.23988	3.23235	3.4157	3.90137	3.12785	5.60859	2.4124	2.34501	2.84782	4.38507	4.95173	3.30298
A_43_P10744	363099	8.83088	8.99882	8.83004	8.66158	8.24705	8.46048	8.70694	8.42215	7.59054	8.50063	8.63251	8.82768	8.63301	9.03798	8.78308	8.78937	8.92514	8.49031	8.05907	8.07162	8.26669	8.50598	8.27703	8.04015	8.26719	8.16239	8.5011	7.65322	7.76519	7.5324	7.49878	7.60326	7.58651	8.61703	7.33928	8.25971
A_43_P10757	501647	5.37369	5.41271	5.27354	5.23919	4.50422	5.50216	4.97207	5.41439	4.76406	4.48031	5.356	4.63415	4.13133	4.91728	5.4627	5.32276	5.04991	5.75428	4.89849	4.33113	4.23019	7.39504	6.78555	6.96015	6.41536	6.53357	6.37665	4.8864	5.29335	5.38092	5.8439	5.84343	5.25542	6.53092	5.53306	6.46047
A_43_P10785	310201	13.7374	13.8546	13.9598	13.8678	13.7849	13.912	13.7965	13.8129	13.4589	13.5649	13.6167	13.4097	12.8586	13.5159	13.623	13.6082	13.6067	13.5632	13.2706	13.0001	13.6155	8.50928	9.7549	10.0448	8.87034	8.0354	7.72698	8.87676	9.51608	9.84804	9.88657	10.0555	10.3411	11.6117	10.3894	10.1368
A_43_P10824	300719	9.63245	9.68459	9.80851	10.1774	9.76539	9.68408	9.55937	9.40303	9.39833	9.24157	9.40957	9.5727	7.56755	9.0874	9.71913	9.61428	9.87425	9.51289	9.21418	8.90913	9.27933	6.84997	6.83296	6.36705	6.24631	6.72993	6.52157	5.84834	6.05012	6.26125	6.39481	7.06392	6.63647	7.42255	7.4055	7.1244
A_43_P10861	301529	10.6791	10.601	10.4247	10.3568	10.3829	9.9403	10.3193	10.0426	9.15698	9.80598	9.98814	9.93316	9.30058	10.0681	9.87331	10.1581	10.421	10.2476	9.50732	9.16285	9.53635	9.31436	9.35285	9.42558	9.15496	9.13721	8.99797	8.75361	9.14998	8.88473	8.85882	8.69685	8.8296	9.7378	8.19261	8.68555
A_43_P10901	301575	6.44724	6.16716	6.35042	6.43739	7.32977	6.79749	6.49456	6.4162	6.33704	6.6369	6.57016	6.37715	8.36988	7.77503	7.49291	6.99319	7.26222	6.57882	6.33238	7.23047	7.28918	6.39018	6.72512	7.4766	7.99834	6.43359	5.98478	6.27288	6.32456	6.33784	6.39018	6.15828	7.24675	7.68032	6.41	7.29224
A_43_P10966	362045	9.88223	9.86359	9.83262	10.0181	9.89208	9.71373	9.77712	9.7182	9.40554	9.76101	9.7173	9.77112	9.63142	10.0117	9.88942	9.7814	9.99262	9.93424	9.47745	9.543	9.47429	9.39258	9.47472	9.61231	9.33706	9.26228	9.18243	8.938	8.82139	8.78255	8.97684	8.95974	9.14705	9.28736	8.90448	9.06244
A_43_P10990	315833	15.3843	15.5214	15.4023	14.564	15.484	15.5158	15.4785	15.494	15.2998	15.1898	15.3484	15.1407	14.0096	15.1017	15.1898	14.8156	14.7134	13.7721	14.0462	14.2049	14.3853	13.8501	13.5358	13.9265	13.0119	13.2953	13.0259	13.7277	14.0114	13.759	13.6627	13.694	13.8678	14.4754	13.8083	13.8899
A_43_P10996	24214	13.9053	14.2507	14.1545	13.8546	14.117	14.2712	14.0271	14.2382	14.1019	13.9927	14.2201	14.039	11.8885	13.9198	14.8447	14.2398	14.9728	14.9092	14.2777	14.7857	14.2615	12.4093	12.2276	12.0437	11.906	12.073	11.9968	11.5497	12.1916	11.5871	12.3525	12.5592	13.7142	13.9457	12.3455	13.2461
A_43_P11040	291966	14.6195	14.1227	14.6126	15.0741	14.2531	14.2563	14.6915	14.5543	14.6809	13.7816	13.6214	14.2142	12.9247	13.977	13.6375	13.4006	13.1325	13.4589	12.6072	12.6061	13.0041	12.4893	12.4768	12.5849	12.2174	12.7178	12.3667	13.641	13.2799	13.2928	12.2333	12.5489	12.5469	12.2956	12.3237	12.2021
A_43_P11044	289388	15.088	14.5079	15.3172	12.5389	14.4672	13.7996	13.3081	12.7817	12.1764	12.8275	11.2078	13.2898	16.0406	15.3293	13.4664	14.8473	13.0811	14.2712	12.3434	12.9856	14.0649	9.88657	9.99109	12.3316	11.0588	10.6926	9.58106	10.1948	10.4828	9.6778	10.56	9.70109	10.414	12.6982	12.7901	10.8378
A_43_P11116	287106	1.94279	2.14375	1.90332	1.94367	2.14893	2.05528	1.97386	1.92873	2.85792	2.07925	1.91594	1.93448	2.41341	1.94622	1.97537	2.31414	2.17163	2.09029	2.11477	1.9364	3.51705	6.3732	5.28255	5.2205	6.01852	6.74871	7.21504	6.15621	6.75342	6.96589	7.66366	7.50199	6.80359	6.23484	7.47041	6.9619
A_43_P11120	690945	11.167	11.3081	11.3136	11.3089	11.3195	11.3708	11.3732	11.3297	11.5497	11.1954	11.4578	11.3059	11.0965	11.2273	11.2051	11.3376	11.3671	11.2822	11.1814	11.2707	11.1471	11.7184	11.8587	11.6768	11.8017	11.7577	11.7417	12.0277	12.1968	12.066	12.4619	12.7117	12.5367	12.1934	12.0916	12.481
A_43_P11131	361013	7.14593	7.2249	7.19996	7.1108	7.01894	7.32578	6.9533	7.13913	7.25269	6.97349	6.79304	7.07569	7.2854	6.47753	6.96233	7.09099	7.00792	7.1088	7.35535	7.67467	7.45973	7.70621	8.07211	7.83858	7.9411	7.70664	7.80875	7.69192	7.64307	7.8578	7.93591	8.07445	7.96667	8.31018	8.32458	8.40902
A_43_P11146	289357	11.0287	11.245	11.0144	11.0258	10.7677	10.9335	11.3059	10.8513	10.6339	10.6339	10.6538	10.9183	10.9782	10.8703	10.6638	11.1437	11.0244	10.7942	10.4986	10.265	10.7054	11.721	11.7468	11.7732	11.9784	12.2977	12.2165	11.766	11.8516	11.753	12.0633	11.7071	11.8133	11.4813	11.5584	11.7484
A_43_P11151	361400	12.0942	12.4674	12.3119	12.1309	12.0251	12.1036	11.9051	11.9026	11.8379	11.672	11.5703	11.4982	11.3151	11.8058	11.4471	11.9347	11.9268	12.2156	11.9034	11.9784	12.0793	11.374	11.2545	11.1246	11.2815	11.45	11.3129	11.4011	11.3144	11.1636	11.2577	11.5764	11.4419	11.6274	11.4687	11.3891
A_43_P11166	307210	12.8845	12.9209	12.8088	12.9486	12.8109	12.8504	12.9356	12.7972	12.4385	12.8133	12.8776	12.7848	12.6683	12.7817	12.7749	12.6994	12.7076	12.7547	12.0836	11.8596	12.2264	11.4305	11.5165	11.4372	11.4404	11.3694	11.0972	11.4211	11.5005	11.3997	11.5416	11.3033	11.3817	11.4982	11.3648	11.3656
A_43_P11186	361843	10.3568	10.4348	10.3085	10.0493	10.198	10.0293	10.2127	10.0539	10.2344	10.4367	10.7559	10.312	11.1111	10.5422	10.3997	10.4806	10.3972	10.4446	13.1162	12.5156	12.4437	9.7599	9.61614	9.58056	9.65761	9.52494	9.50093	9.22048	8.87759	9.14851	9.40769	9.35234	9.16811	9.24255	9.40655	9.04807
A_43_P11193	25615	9.68608	9.63028	9.8024	9.65814	9.48951	9.84118	9.67655	9.75124	9.84749	9.75817	9.3487	9.70693	9.48556	9.36333	9.48951	9.35188	9.12669	9.45749	9.66869	10.1857	9.91797	10.5502	10.6632	10.9218	10.0983	10.4222	10.1909	10.4022	10.6714	10.6277	10.6004	10.7968	10.6709	10.7443	10.9433	11.001
A_43_P11236	89783	10.544	10.4169	10.4383	10.6339	10.3287	10.836	10.7228	10.8919	11.0934	10.7929	10.5808	10.4582	11.4614	10.6714	10.4488	11.1163	10.7704	10.9191	11.2628	11.4224	11.3432	12.3953	12.3316	12.1976	12.0076	12.6255	12.4788	12.4405	12.4739	12.6114	11.7796	11.8647	12.1837	10.7737	12.4124	11.9181
A_43_P11259	297372	11.2969	11.1846	11.0348	11.0843	11.1499	10.9471	11.051	11.015	10.782	10.836	11.0877	11.0016	11.0456	11.1313	10.9951	11.0576	11.0662	10.9637	10.4269	10.1737	10.463	9.72945	9.7599	9.88005	9.63999	9.83299	9.84595	9.9524	9.92011	10.0222	10.2282	9.90956	10.2614	9.96053	10.099	10.1783
A_43_P11278	79242	6.63819	6.68623	6.98353	7.18104	6.89139	7.70129	7.1802	7.53062	7.90945	8.22184	7.69149	8.36988	6.21854	6.08823	7.16031	7.02193	7.263	6.80275	6.06933	6.2704	6.20492	6.49213	6.75091	6.46185	6.07676	6.13782	5.41101	7.56004	7.34328	6.6615	6.93858	6.57357	6.77736	7.0211	6.79259	6.69931
A_43_P11288	293844	9.3874	9.41313	9.26865	9.24106	9.47272	9.39475	9.22478	9.45068	9.53072	9.24451	9.23623	9.29117	9.74406	9.24847	9.44331	9.08365	9.45612	9.28448	9.29227	9.13147	9.07058	10.3932	10.3056	10.4517	10.701	10.2362	10.4495	11.2477	11.0538	11.3732	11.2769	11.0235	11.0603	10.7962	11.7152	11.1801
A_43_P11306	288591	10.2174	10.421	10.2627	10.3354	10.2276	9.98207	10.235	10.039	9.45419	10.3496	10.3675	10.3811	10.1794	10.5926	10.2323	10.7322	10.3263	10.1674	10.3623	9.88499	10.2579	9.85349	9.84655	9.92397	9.44771	9.30867	9.33852	8.43813	8.67081	8.53536	8.8296	8.67184	8.60691	8.86955	8.5463	8.62908
A_43_P11315	292845	15.5304	15.68	15.4597	15.4989	15.4817	15.5611	15.5718	15.5095	15.9014	15.6828	15.6934	15.4268	15.779	15.6774	15.1245	15.5304	15.4344	15.5095	15.6552	15.512	15.578	14.1309	14.3048	13.9702	14.5984	14.4923	14.3457	14.5368	14.4477	14.6519	15.0256	14.3986	14.3794	13.9232	14.6008	14.1136
A_43_P11329	308434	5.80636	5.74159	5.91038	5.8094	5.8279	5.28448	5.26304	5.3625	4.35114	5.45249	5.51822	5.51705	5.08068	5.41555	5.46985	5.63162	6.40467	5.7306	5.4059	5.11625	5.2387	4.58103	4.62545	4.96278	5.03799	4.92893	4.50167	4.57004	4.19191	4.37968	4.64081	4.84467	4.72993	5.14306	4.74062	5.26989
A_43_P11370	302562	11.7391	11.8354	11.873	11.7274	11.8704	11.9906	11.7826	11.9642	11.9831	11.3408	11.393	11.396	11.5068	11.3053	11.5834	11.5296	11.7184	11.7085	11.7109	11.6593	11.6046	13.8932	14.1051	14.0096	12.7691	12.7826	12.6359	12.848	12.9935	12.8526	12.9045	13.4282	13.6707	13.6852	13.5217	13.8546
A_43_P11375	687090	13.3527	13.3513	13.3133	13.1715	13.2184	13.4212	13.1477	13.1088	13.411	13.2211	13.1881	13.1605	13.255	13.3039	13.0289	13.4969	13.4912	13.5387	13.5013	13.5343	13.4969	14.126	14.2293	14.1731	14.9204	14.5502	14.6655	14.6008	14.4514	14.355	14.389	14.5385	14.2049	13.9891	14.2963	14.3364
A_43_P11405	363197	7.61935	7.50151	7.67088	7.77884	7.57643	7.39169	7.50725	7.40006	7.17111	7.34678	7.64992	7.55834	7.35258	7.6743	7.46918	7.43083	7.44512	7.65934	7.69848	6.96877	7.52903	7.23736	7.11855	7.02075	6.90417	6.76801	6.71187	6.98317	6.77091	6.94692	6.965	6.94077	6.93286	6.94435	6.27731	6.43523
A_43_P11430	315150	12.5592	12.5102	12.5249	12.4202	12.4426	12.255	12.0437	12.0057	11.4433	12.065	12.1648	12.1959	11.8682	12.2469	12.2585	12.3476	12.4174	12.3183	11.8481	11.4622	11.8247	12.0888	11.8971	12.0501	11.3123	11.5113	11.3868	11.3339	11.4658	11.3066	11.4217	11.4554	11.5826	11.9347	11.3501	11.4584
A_43_P11448	24268	3.93707	4.47407	3.65693	3.3182	3.57532	4.12507	5.15629	5.11066	5.51335	4.96438	5.12484	4.352	5.81098	5.29533	5.95249	4.95758	4.28664	3.86012	4.75695	5.39852	5.2849	5.36005	5.4333	5.53059	5.18059	5.73129	5.63717	5.72271	6.06894	5.921	5.96867	5.70489	5.42996	5.76669	5.8279	5.35189
A_43_P11451	24291	7.22765	7.30527	7.24357	7.51307	7.83111	7.55834	8.09999	8.26164	8.9286	8.28835	7.93767	8.03404	7.75295	7.98136	8.02244	7.82282	7.7233	7.87409	8.38303	8.73264	8.31343	8.46628	7.70544	8.21269	8.45957	7.6743	7.87499	9.56242	9.20971	9.35691	8.68374	8.73418	8.6221	8.38934	8.32231	7.82199
A_43_P11466	24375	11.872	11.8682	11.7861	11.4433	11.7537	11.948	11.6185	11.7225	11.9749	11.7988	11.5189	11.6101	11.9392	11.688	11.5652	12.0403	11.973	12.1054	12.0721	12.1178	11.9723	13.1336	13.0259	13.0679	12.9459	13.053	13.1088	13.2631	13.4504	13.4354	13.5677	13.4884	13.438	12.8619	13.5434	13.3712
A_43_P11472	24451	8.27177	8.25028	7.82969	7.57643	7.79348	8.16647	7.91999	8.09095	8.18367	8.30266	8.01387	8.96775	8.55157	8.3076	8.59606	8.06469	8.6183	8.64631	10.1613	10.8433	10.3329	9.35376	9.2971	9.4141	8.38735	8.525	8.45049	7.75667	8.15112	7.85818	7.56972	7.42516	7.08749	7.23776	7.10838	7.60759
A_43_P11476	24504	7.33203	7.62498	7.49158	6.94789	7.33892	7.56972	7.13953	7.59385	7.41363	7.59136	7.4766	6.97526	7.13718	7.41409	7.24568	7.39056	7.3283	8.46449	5.95945	6.13914	6.12873	7.03698	7.05705	7.48586	7.28238	6.62877	5.86534	5.99803	6.21976	6.15938	6.80525	6.32312	6.62715	6.17435	7.04766	6.28933
A_43_P11484	24590	7.40126	7.47294	7.12903	7.33928	7.22128	7.263	7.3302	7.13443	7.46323	7.57861	7.36066	7.25579	6.69813	7.01527	7.01178	7.41363	7.69638	7.68978	7.25825	7.10312	7.13538	6.46985	6.49846	6.036	6.49885	6.51832	5.81474	5.6007	5.64171	6.64927	6.43359	6.70161	6.48431	6.07092	6.82489	6.51302
A_43_P11489	24615	11.3577	10.6858	11.2477	11.3557	11.0306	11.3089	11.1765	11.3775	11.566	11.1392	11.0456	11.0523	15.3349	10.9814	11.4004	11.39	11.477	11.5549	12.0286	12.3514	12.1698	14.1782	14.8278	14.1852	14.5839	14.3566	14.6716	16.1039	15.7022	15.9443	15.5504	15.7484	15.5504	15.4644	16.0378	16.0538
A_43_P11514	24852	9.89626	9.63191	9.8573	9.41058	9.68219	9.54452	9.59134	9.78558	10.1581	9.84555	9.58479	9.70424	8.84356	8.70649	8.94019	8.75231	8.88518	8.78682	9.21515	9.40912	9.20343	9.27933	9.33655	9.53206	8.64494	8.97115	8.73787	8.73787	8.72497	9.37313	8.88659	8.77434	8.52927	8.16192	9.05684	8.66742
A_43_P11520	25357	5.89503	6.08084	6.3715	6.52284	7.17337	5.92572	5.93121	5.84834	6.05466	6.26779	5.63873	6.06807	9.62828	6.35246	5.86311	6.65142	6.32456	6.2595	5.98844	5.89886	6.05916	5.42249	5.23074	5.58872	8.09625	6.76097	6.1292	5.93508	6.35084	6.2426	7.22213	6.92933	7.66865	10.4834	6.20573	6.98971
A_43_P11529	25029	5.08772	4.72534	5.19187	4.77315	5.01428	4.97411	4.73207	4.63375	4.53476	3.63976	3.73618	3.8742	4.35114	4.60527	4.02095	4.47623	4.48284	4.25212	5.60029	5.69666	4.72147	4.70795	4.90058	5.17461	4.78535	5.09177	5.37331	4.84355	4.72462	5.12202	5.19349	4.83823	4.9774	4.63913	5.25254	5.1027
A_43_P11537	25056	7.7778	7.58032	8.62026	7.70083	7.93455	8.25519	8.02786	8.21498	8.61167	8.12748	7.4098	7.91241	7.73265	7.63093	7.54677	8.03404	6.64214	7.74916	9.79729	10.9882	9.92451	9.80901	10.5295	10.5379	8.87842	9.57078	9.15178	9.2966	9.21607	9.6897	9.57641	9.34273	9.15919	8.28693	9.34115	9.08557
A_43_P11558	25239	9.70166	8.14576	10.3724	9.49052	8.78682	9.64201	9.72945	9.35797	10.7988	10.3377	9.94811	9.77494	9.32675	9.93046	10.0357	11.1794	7.78413	10.6333	11.4171	12.1611	11.8516	12.9867	12.8884	13.089	12.7137	13.3581	12.5806	11.4372	12.6748	13.9457	13.5649	13.2861	10.6888	11.9026	13.8047	13.2693
A_43_P11561	25242	4.14448	4.339	4.20505	4.10935	3.49974	3.87074	3.68322	3.76497	3.00678	2.54139	3.55201	2.89348	3.83863	3.71335	2.75882	4.23742	4.24758	4.3045	4.20547	3.99983	4.33268	3.64663	3.64308	3.56389	3.57532	4.38266	4.01114	2.48118	3.25924	2.90326	3.55591	4.23964	3.06981	4.01244	3.37974	3.98163
A_43_P11580	25303	5.29164	5.21293	5.44444	4.86886	5.17751	4.87099	4.94751	4.75253	4.52221	4.89583	4.71231	4.67058	4.53774	4.60443	4.30863	4.28875	4.37843	3.81653	4.33857	4.59953	4.48467	4.14678	4.32886	4.20174	4.53851	4.12687	3.98779	3.75942	4.09439	4.10577	4.4378	4.29993	4.11909	4.46514	4.21837	4.6126
A_43_P11586	25321	3.52573	4.1564	4.4434	4.2253	4.0725	5.44775	4.72951	4.2765	5.76244	5.3837	6.61158	6.11718	4.21075	5.35359	5.99541	5.87499	5.78227	5.29419	4.24125	3.96013	4.3091	2.90202	3.39638	3.75591	2.78248	2.53365	2.86697	1.95583	2.05528	2.2462	3.6798	3.05751	2.25007	1.99779	2.85532	1.90732
A_43_P11601	25352	13.3026	13.1488	13.1881	13.7077	13.144	13.1753	13.1296	13.1112	13.098	12.9274	12.6628	13.0825	12.4297	12.9768	12.8409	13.1425	13.135	12.9089	12.6637	12.66	12.9893	11.4622	11.5734	11.2664	11.651	11.8655	11.661	11.8756	12.1178	12.0223	12.498	12.2867	12.4497	12.3131	12.7117	12.31
A_43_P11606	25368	11.0797	11.1197	11.0722	10.8668	10.821	10.6531	10.7054	10.7215	9.89626	10.6577	10.765	10.6963	9.91797	10.8134	10.7165	10.772	10.7935	10.5926	9.97804	9.21799	9.82486	9.60777	9.60971	9.44878	9.70109	9.59669	9.60139	9.49828	9.61934	9.46894	9.4616	9.62773	9.61033	10.1662	9.47168	9.60241
A_43_P11614	25380	11.1148	10.9052	10.8675	10.8932	10.9546	11.0424	11.0979	11.1499	11.304	11.1232	11.0074	11.0293	11.2332	10.6333	10.9748	10.888	11.257	11.6627	10.8179	11.2084	10.8411	11.4912	11.6693	11.2554	11.0229	11.3732	11.0623	12.1186	11.8042	12.6804	11.8354	11.872	11.8036	11.3724	12.0852	11.9124
A_43_P11616	25389	11.8151	9.87378	12.6474	11.8338	10.3561	8.78406	9.84966	8.91313	11.5778	11.5362	10.7196	11.6029	10.2243	8.83903	8.5031	8.45628	7.95334	7.93501	11.3257	10.6901	10.56	11.9366	12.1611	11.9489	11.6211	12.3525	12.6061	11.8682	11.8943	13.1729	13.1541	13.623	11.4591	11.8111	11.7282	12.0618
A_43_P11661	25531	8.56786	8.32552	8.53486	7.90809	7.9575	7.65217	7.44074	8.01984	6.44207	7.06096	7.32098	7.64863	6.12159	6.64528	6.74912	7.08749	7.65169	7.13316	5.5586	4.96523	5.58167	5.96786	6.14482	6.80941	5.11794	6.0255	4.85948	5.6257	6.02056	5.31786	5.61789	5.33756	5.70274	6.39837	6.62497	6.31924
A_43_P11672	25556	2.17345	2.83591	2.95498	2.84041	1.93114	3.0205	2.55236	2.83324	1.91651	2.42231	2.0439	2.68133	2.41501	2.50758	2.50082	2.55483	3.24039	2.54898	2.41025	2.65811	3.87889	5.0284	5.70274	6.83045	4.71387	4.70282	4.22814	2.7746	3.47835	3.89626	3.57762	3.05794	3.84178	2.41501	2.87666	3.11759
A_43_P11684	25586	7.25465	7.63716	7.44842	7.59355	7.97346	7.64091	8.02746	7.88693	7.88869	8.36766	8.0712	8.4081	7.85681	8.00388	8.09049	6.90456	6.63279	6.33064	6.77091	6.20008	6.36664	6.96552	6.73485	6.65181	6.81768	6.69203	6.82784	7.1168	7.28665	6.7626	8.09858	8.30314	7.79083	6.26955	7.80298	7.26002
A_43_P11685	25587	7.95664	7.28328	7.99929	7.91283	8.35331	7.75144	7.84039	8.21929	7.27611	7.96748	7.13019	7.13019	9.18201	7.48445	7.65038	7.9411	7.55742	7.98462	7.5476	8.29244	8.30925	7.9271	7.30876	8.71063	8.64023	9.40655	8.9256	8.63776	8.71158	8.58717	9.15789	9.22751	8.60512	8.6221	9.1441	8.63251
A_43_P11686	25589	13.2389	13.2996	13.3581	13.0328	13.3513	13.3894	13.1856	13.0041	13.4184	12.7254	11.7257	12.0251	12.4519	12.7436	11.5476	11.7972	11.5621	12.2505	12.8109	13.3812	13.1765	12.2731	12.2003	12.2352	11.6359	11.7427	11.5594	11.8877	11.5629	11.7184	12.1346	11.3332	11.1894	11.0113	12.3708	11.9162
A_43_P11736	25688	7.56327	7.56004	7.76519	7.84385	7.54847	7.51732	7.41856	7.54334	7.38149	7.37206	7.30086	7.54287	6.87684	7.65322	8.23211	7.61292	7.70036	7.59664	7.05705	6.98154	7.00549	5.28947	6.31493	5.42082	4.8706	4.94071	4.9285	4.54286	4.71472	4.83823	5.97038	6.20534	6.30607	6.73485	6.36664	6.26125
A_43_P11739	25697	12.7254	12.7947	12.7076	12.9019	12.6862	12.8607	12.796	12.787	12.9405	13.2251	13.2198	12.9513	13.8764	13.6786	13.5539	14.1033	14.2489	14.6103	13.2145	13.6898	13.4561	13.9803	14.1545	14.34	15.489	15.0717	15.2034	14.5561	14.4308	14.0934	13.759	13.8334	13.5879	13.4366	13.444	13.5159
A_43_P11741	25704	3.38984	2.22605	3.31224	3.00842	2.76672	3.40072	3.98639	3.58499	3.68455	3.98779	3.46262	2.21291	3.10006	4.05649	3.64968	4.23964	3.05973	3.60448	4.02368	3.7111	3.80926	3.70477	3.5099	3.16705	3.52914	2.69105	2.98236	4.0523	4.69076	4.2285	3.25373	3.59758	3.42977	3.51118	1.94676	2.61153
A_43_P11749	25734	7.99693	8.19056	8.00927	7.87457	8.26857	8.58717	8.0663	8.14217	8.19497	7.6645	7.67846	8.63587	8.95233	8.31554	8.20979	8.47921	8.36816	8.64438	8.3968	8.89249	8.74513	9.59288	9.59821	9.87331	9.14056	9.90083	9.40505	9.0083	9.03798	9.5863	8.89583	8.64081	8.62908	8.07763	9.36242	9.04656
A_43_P11754	26760	4.85032	5.07114	4.59627	4.62507	3.6198	4.88594	4.65059	4.38688	4.49433	4.40237	4.54063	5.59234	4.87796	5.04486	4.41324	4.94711	4.22326	5.13642	3.83508	4.83823	4.51449	3.67202	3.17576	3.03818	3.69626	4.28701	3.56533	4.11315	3.76164	3.8636	3.52955	3.80798	3.25108	3.4774	3.71153	1.95205
A_43_P11776	24423	7.92809	8.04221	8.03039	8.28115	7.96283	7.97034	7.82162	7.87134	7.91444	8.05406	7.99417	8.1628	7.84891	8.20214	8.18177	8.63001	8.35234	8.55025	7.77079	7.97034	8.18406	8.51207	8.8381	8.72005	9.01661	9.11811	8.9993	8.43957	8.76791	8.39015	8.84677	9.05726	8.71812	8.90824	8.52209	8.71545
A_43_P11785	24627	9.34982	9.36795	9.2779	10.4054	9.91352	9.93644	9.99422	10.1709	10.8975	10.7082	10.8398	10.7472	10.164	10.6544	10.4405	10.4222	10.2549	10.4174	11.7351	12.0544	11.5785	9.23623	8.98686	8.89799	8.49844	8.62583	9.21172	9.29917	9.08059	9.01308	9.03412	9.18288	9.01988	7.77363	8.67138	8.81668
A_43_P11817	25235	8.77249	8.66784	8.60934	8.91773	9.00644	8.96966	8.95635	8.82091	9.46565	8.54924	8.55567	8.51666	7.8338	8.24805	8.2607	8.78032	8.71678	8.51207	8.96398	8.56475	8.60112	7.02075	7.22814	7.43166	6.9238	6.80855	6.66311	6.92455	6.89022	7.01761	7.99125	8.15693	8.1597	7.41561	8.01159	8.12167
A_43_P11820	25472	11.6593	12.0241	11.9224	11.3775	12.0294	12.0277	11.8133	11.4171	12.1215	11.2887	11.3526	11.5621	11.085	11.4291	11.2413	11.9323	12.037	12.017	11.5757	11.6585	11.2902	11.1177	10.8655	11.0138	10.4595	10.6412	10.0703	10.5676	10.6017	10.5231	10.6102	10.1124	10.5266	9.76902	11.2368	10.782
A_43_P11839	29279	9.87643	10.0127	10.0983	9.40303	9.68361	9.47528	9.69493	9.56297	9.78791	9.78517	9.42815	9.48858	10.0171	10.0034	9.23119	9.68219	9.35131	10.0331	10.2567	10.4029	10.0248	9.74846	9.95783	9.66382	8.94061	9.05419	8.73579	9.86781	9.65216	9.86399	9.95725	9.71284	9.66021	9.28361	10.1799	9.90439
A_43_P11860	29470	10.051	9.78996	9.90553	10.0122	10.0276	9.8172	9.81309	9.89041	9.60348	10.0368	10.2722	10.041	9.80718	10.2865	10.0888	10.2555	10.1563	10.0013	9.8095	9.53679	9.93424	9.06444	9.04302	9.14899	8.86201	8.8495	8.83049	8.58122	8.75593	8.4168	8.89203	8.63118	8.55114	8.63301	8.62629	8.39056
A_43_P11861	29475	1.91458	2.65898	2.58485	3.49428	2.15055	2.15024	2.99845	3.45162	3.10046	3.78992	5.20033	4.67183	5.35117	4.82586	6.71549	6.08823	5.33276	4.51487	6.6262	7.244	6.39148	9.96354	10.2579	10.2435	8.04221	9.34668	8.64203	7.9965	8.86872	9.84595	8.49194	8.60389	8.60428	7.11855	8.14178	7.36066
A_43_P11871	29520	4.19861	4.12018	4.87765	4.44985	4.00466	4.18416	4.78573	4.25341	4.81125	4.09439	4.64842	4.90875	5.07586	4.41109	4.29993	4.25296	3.80748	3.71335	4.41969	4.47368	3.92412	4.8621	4.97662	5.30967	6.22308	6.56651	7.46188	8.34484	8.08501	7.4519	7.41322	7.67709	8.07397	7.75492	8.41777	8.37436
A_43_P11879	29581	4.7784	5.0704	5.2929	5.70405	5.22947	5.35638	5.17581	5.32825	5.32708	5.3948	5.71159	5.699	6.33673	5.75627	5.5479	5.76378	5.77291	6.01122	6.38582	6.87684	6.55279	6.52326	6.80484	6.63948	6.72046	6.52795	6.16633	6.39795	6.4167	6.63575	6.79965	6.66005	6.25542	6.23688	6.90345	6.15621
A_43_P11908	29751	2.23933	3.91462	3.01363	1.91872	1.89692	1.96038	2.80631	2.78644	3.85971	2.07445	2.77829	2.19917	6.77007	2.16671	2.01981	1.955	2.86738	2.48459	4.22814	5.17116	4.55189	4.90744	5.16306	5.04122	4.08908	5.2562	5.14114	4.8307	4.57738	4.70411	6.48268	7.744	7.1088	6.493	6.89533	7.68228
A_43_P11911	29885	8.10659	8.20692	8.14178	8.25827	8.16484	8.21846	8.12346	7.97932	7.53114	7.98924	8.16825	8.14755	7.55791	7.83287	8.27748	8.52296	8.32319	8.19647	8.22744	8.12215	8.48345	9.42247	9.13322	9.03502	9.36044	9.29756	9.39688	8.40755	8.60389	8.10942	8.51263	8.28883	8.36904	8.08726	8.04097	8.38116
A_43_P11919	24959	17.923	17.989	17.9971	17.9786	18.063	18.0738	18.0266	18.0357	17.9614	17.9786	18.0738	17.9971	17.805	17.9971	18.1575	17.9614	17.9614	17.9443	17.6449	17.5398	17.5754	16.2527	16.3146	15.9719	16.0665	15.9537	15.9565	16.3815	16.491	16.5965	16.9539	16.6379	16.8134	17.6518	16.9385	16.6744
A_43_P11929	50688	11.9934	12.0979	12.1373	11.9634	12.1467	12.1959	11.9153	12.0387	11.8839	12.0437	12.1603	11.9934	12.5546	12.1584	12.2341	12.1467	12.0836	12.1028	12.304	11.8125	12.3588	13.8351	13.8678	13.6673	13.7624	13.6821	13.596	13.5788	13.7503	13.549	13.5131	13.6214	13.6427	13.6464	13.3922	13.6786
A_43_P11940	29758	7.40392	7.31716	7.80166	7.12793	7.81368	7.68175	7.35039	7.18697	7.9951	7.79303	6.75047	6.91637	5.55954	5.37004	6.27541	6.05839	6.05752	6.32536	7.17835	7.47122	6.87135	6.0168	6.17837	6.09872	5.96375	6.4027	5.88274	4.49298	4.93103	4.96476	6.06848	5.70911	5.57628	4.33935	5.90589	5.62401
A_43_P11952	29152	5.19769	5.59073	5.01979	5.22424	4.69109	5.03503	4.91635	5.16263	5.03299	4.81621	5.05871	5.19016	3.10701	5.24008	6.47519	6.93328	7.62644	6.83128	6.18737	7.24316	7.04643	3.65491	3.8568	3.47585	3.10566	3.42659	3.05113	2.977	3.40072	2.94955	3.33149	4.62332	4.31905	5.67722	4.25091	5.22821
A_43_P11967	29333	3.8776	3.68142	4.13659	3.93321	3.43154	3.96637	4.32672	3.95464	3.57485	3.62171	5.03629	4.60359	4.70131	4.49531	4.66567	4.35697	4.6673	5.00474	4.78852	5.00764	4.92553	4.54889	4.55398	4.52963	4.35247	4.15721	4.3813	4.47029	3.85113	4.20134	4.94711	5.05177	4.49433	3.65403	4.80175	4.7257
A_43_P11972	29368	6.55495	6.36286	5.37859	5.20826	5.58958	6.51174	6.23571	5.85539	6.83507	6.79421	5.45472	5.94223	5.75253	6.38072	5.18223	4.86171	5.35151	5.42806	5.84564	5.99501	5.356	5.36923	4.31525	3.80882	4.67098	4.85666	5.02757	4.12434	4.466	4.21837	3.97695	4.22975	4.08864	3.32217	3.78462	2.62096
A_43_P11994	29658	13.5343	13.5217	13.5372	13.2377	13.3081	13.0402	12.9486	13.1701	11.9444	12.8122	12.9045	13.0203	12.4848	13.0259	13.1455	12.9287	13.4869	13.2094	12.8382	12.5602	12.8884	12.3083	12.5521	12.5432	11.0318	11.0768	10.4946	10.6369	11.081	10.7902	10.8588	11.5265	11.4889	12.8467	11.1046	11.5609
A_43_P12007	50567	11.3423	11.3047	11.3116	11.5172	11.3081	11.0348	10.9769	11.2407	10.4812	11.5965	11.5965	11.6601	11.2317	11.7427	11.6449	11.6807	11.7159	11.8293	11.9906	11.9607	11.753	10.7909	10.6728	11.2324	11.3136	10.8668	11.0329	10.2232	10.3234	10.1971	9.93376	9.94811	10.0197	10.5776	9.82339	10.0939
A_43_P12029	54294	11.3095	11.3747	11.3311	10.7644	11.2152	11.0067	10.7644	10.9094	11.0564	10.767	10.5833	10.7304	9.97503	10.5176	10.1869	10.601	10.517	10.2226	10.5814	10.592	10.349	10.2827	9.85556	9.8872	9.01161	9.37915	9.1363	9.38851	9.26131	9.64449	9.60971	9.02129	9.1638	8.99704	9.61817	9.45898
A_43_P12079	59103	5.68375	5.31287	5.13125	5.79788	5.35515	5.37896	6.7782	6.30444	6.9936	6.47603	6.43564	5.86357	6.44799	6.54907	6.50202	6.49846	6.37624	6.05219	5.50305	5.72469	6.51862	5.67438	5.06358	5.10078	5.5662	5.45091	5.43293	5.21811	6.04886	5.16263	5.29761	5.35721	5.23115	5.27354	4.32036	3.99454
A_43_P12126	24828	4.89062	3.86315	3.77662	3.82357	2.61532	3.92915	3.56985	4.04488	4.52453	3.56708	3.73446	3.91095	4.58879	4.2468	4.70599	3.59035	4.46175	4.01482	3.62388	3.62478	3.53265	4.48946	4.79133	4.47066	5.79652	5.72949	6.3189	4.71231	5.14576	4.86171	4.15456	4.05649	4.26752	3.79223	2.77421	4.60565
A_43_P12160	60630	6.12675	5.98431	6.25739	5.77081	6.45912	6.29288	5.94342	6.19557	5.7449	5.38322	5.44075	5.17662	5.06398	5.10942	4.12603	5.18137	5.17461	4.93408	5.34536	5.98761	5.91488	5.16025	5.12202	5.1423	5.699	5.14615	5.07543	5.18223	4.68519	4.72293	5.25859	4.93571	4.96231	5.27801	5.13287	5.33756
A_43_P12161	83830	5.0284	4.72616	4.90908	4.72701	4.92772	5.04122	5.03254	5.22577	5.17832	4.66339	5.21885	5.08332	5.56196	4.78535	4.78653	5.54368	5.38872	5.74159	6.22234	6.42101	5.82313	5.759	5.59265	5.96562	5.89503	6.25188	6.14821	6.2086	5.76669	6.00379	6.09454	6.27171	5.93043	5.54667	6.03639	6.11215
A_43_P12172	63865	10.3263	10.3496	10.4012	10.2855	9.95783	10.3382	10.0868	9.9673	9.20594	10.2099	10.0669	9.8004	10.1459	10.2287	10.4117	9.7983	9.93046	10.2795	11.2679	11.1788	11.3059	11.3937	11.4465	11.6958	11.3236	11.2728	11.2477	10.6538	11.2482	10.7036	10.6882	10.8186	10.7017	11.2324	10.3753	10.7247
A_43_P12205	64124	11.873	11.8125	11.7553	11.0802	11.8125	11.93	11.6661	11.6005	12.1845	11.9417	11.9985	11.8017	12.4275	12.2264	12.6311	12.205	12.4194	12.3729	12.4674	12.5685	12.1916	11.1184	11.1411	11.4433	10.9088	10.8378	10.7578	11.0265	10.8562	11.0836	10.9464	10.5888	10.6151	10.0176	10.9605	10.3966
A_43_P12207	64157	11.0702	10.8943	11.2664	11.6211	11.0755	11.2132	11.752	11.5918	11.8877	10.9876	11.0959	11.4664	10.9657	11.083	11.2993	11.1902	10.9507	10.8441	10.915	10.8447	10.6811	11.7109	11.5684	11.8133	11.9417	11.9529	11.9642	11.8533	11.8133	11.8934	11.8362	11.8211	12.1335	12.081	11.9934	12.3285
A_43_P12211	64183	12.9356	13.0015	12.8898	13.1162	12.6395	12.6838	12.7837	12.4385	11.6162	12.9261	12.7784	12.972	12.3846	12.9356	12.8712	13.0915	13.0139	13.1919	12.2526	11.8767	12.2977	12.117	11.9509	11.9307	11.9374	11.5741	11.6568	11.8436	12.2787	11.8596	11.873	12.3566	12.245	13.6214	11.2613	12.2823
A_43_P12212	64185	8.24011	8.0663	8.32367	8.18803	8.30802	8.1077	8.09006	8.11179	8.17073	7.9561	7.8038	7.92234	7.7661	7.65886	7.49693	7.96332	7.83606	7.968	7.87922	8.05803	7.87261	7.89829	7.83909	7.86268	7.52862	7.61983	7.364	6.99661	7.15205	7.31142	7.24445	7.03455	6.68036	7.37341	7.26002	7.28152
A_43_P12228	60414	9.78198	9.64792	8.83903	7.58171	8.4333	10.104	9.33131	8.67803	9.49944	9.24933	9.12212	9.08877	8.51263	9.13832	8.33622	7.68228	8.34082	8.90316	9.14204	9.55756	8.82226	8.99508	7.50681	7.20823	8.02024	8.14349	7.88916	7.8265	8.06004	8.0996	6.70329	7.04677	6.83211	6.55325	6.59965	5.81729
A_43_P12232	64304	14.9814	15.2143	15.1626	15.0562	14.9072	15.3244	15.0836	15.0492	15.0011	14.7974	15.1218	15.0901	14.9814	15.2978	14.8586	15.1547	14.8497	14.9642	15.1304	15.0469	15.1898	13.6549	14.117	13.6155	13.9598	14.0649	14.2712	14.075	14.4287	14.2182	14.7999	14.5444	14.2563	13.6259	14.2563	14.1909
A_43_P12243	64371	13.965	13.9543	13.9217	14.0287	13.744	13.7816	13.6755	13.6513	12.7705	13.6124	13.7157	13.7424	13.0825	13.7536	13.7212	13.7108	13.7487	13.8318	13.3542	12.9745	13.3812	12.9045	12.8996	12.9311	12.9089	13.0203	12.9089	12.4748	12.8631	12.5333	12.6767	12.5143	12.5081	13.3291	12.0456	12.5579
A_43_P12257	64536	9.023	9.06205	9.44283	8.13073	9.38895	9.07513	8.97684	8.18497	9.13771	7.55177	6.64294	7.20909	9.22523	9.13964	7.28414	7.73905	6.84957	7.47247	7.87606	8.67138	8.52683	6.97478	7.35812	7.39768	7.2539	8.00588	7.74277	7.73537	6.99543	7.67888	8.48345	8.27177	8.0489	7.86967	8.63587	8.28165
A_43_P12258	64537	5.13287	4.6073	5.27273	5.17461	4.22814	4.8655	4.46304	4.48507	4.92173	4.62033	4.82065	4.51012	4.90547	4.9737	4.69076	4.95513	5.37041	4.86339	4.74027	5.15377	4.55311	4.58387	5.19016	4.46175	5.31049	5.70671	3.60055	3.14785	6.22994	3.56267	4.12557	4.24057	3.20542	3.26277	5.81299	4.39229
A_43_P12274	64569	4.65267	4.92977	4.5262	4.05873	4.50256	5.08332	4.18688	4.93525	4.75695	4.53006	4.27695	5.28371	5.37896	4.8123	4.21124	5.05338	5.43753	6.1824	5.34569	5.83398	5.33308	6.66099	6.63159	6.88713	5.49772	5.80754	5.74039	5.28043	5.23074	6.08653	4.22975	4.20411	4.34188	3.76451	5.66124	5.6698
A_43_P12287	58977	16.0917	16.2645	16.1747	16.4159	16.2395	16.2557	16.3025	16.2615	16.1443	16.117	16.0443	16.1779	15.6934	16.0567	16.305	16.3815	16.1811	16.1682	16.2492	16.0981	16.1714	14.9642	14.9175	14.81	14.5368	14.6456	14.7016	13.9598	14.3381	14.1121	14.3746	14.6716	14.7174	15.0813	14.4887	14.6103
A_43_P12315	64803	6.13375	6.21688	5.92611	6.33238	5.63636	6.5512	6.05099	6.13828	6.24174	5.51335	5.16104	5.49909	5.93929	5.51546	4.93103	6.23804	5.67196	6.5561	6.17962	6.30607	5.94421	7.78556	7.61891	6.49572	6.84811	7.10129	6.63364	7.73859	7.78284	8.04538	7.31275	7.45598	7.4026	6.19937	7.73176	7.16867
A_43_P12325	64828	6.60006	6.20989	6.42307	6.62754	6.36	6.79705	6.83675	7.0866	7.3092	7.81976	7.17759	7.36796	7.01574	6.99796	6.9238	6.94384	7.08183	6.8069	7.09381	6.92502	6.92588	6.84713	6.70506	6.85245	6.92299	7.0513	7.06989	7.83428	7.47876	7.86053	7.29765	7.10129	7.20299	6.32008	6.86447	6.56488
A_43_P12334	360417	4.71116	4.92474	5.68769	5.67722	5.25898	5.41271	5.49952	5.47813	6.09376	5.39235	5.44864	5.34067	6.52597	5.09921	5.57396	5.87803	5.88627	6.0558	5.14752	5.67118	6.28816	6.35826	6.24463	6.31003	7.65684	7.39588	7.78319	8.24805	8.07763	8.08285	7.95379	8.13625	7.71996	7.60526	8.25222	7.90651
A_43_P12384	78971	7.73537	7.96332	7.50384	7.8661	7.84039	7.94327	7.40392	7.49743	7.66787	7.54677	7.18651	7.83817	7.74226	7.07918	7.92142	7.32231	7.36441	8.48345	7.53024	8.8296	8.03886	8.04441	8.40255	8.42215	8.34757	7.9878	8.2713	8.98858	8.51863	9.02344	7.85285	8.11087	7.85134	8.48061	7.77639	8.38035
A_43_P12403	79113	5.5483	5.72838	5.52226	5.45091	5.39042	5.54963	5.14836	5.23115	4.28664	4.83271	5.23024	5.96953	6.23361	5.85169	5.58583	5.29805	5.4135	5.66394	5.39807	6.24376	6.03974	7.82073	7.55968	8.28503	7.67662	7.99977	8.47412	8.30973	8.62501	8.21594	7.94463	8.02069	8.20214	7.83561	7.66072	8.57377
A_43_P12451	80878	16.2243	16.0406	16.0665	16.0203	16.0041	16.0477	15.7704	15.853	15.6527	15.9565	15.9719	16.1443	15.1593	16.1239	16.1848	15.3505	15.7433	15.6185	14.4308	14.5776	14.6312	12.18	12.5614	14.1592	10.954	10.2914	10.0079	9.38642	10.1347	9.66869	10.9211	9.75643	9.75876	11.7635	10.6314	10.0008
A_43_P12460	81514	4.33632	4.30779	5.91149	4.97167	4.50167	5.79276	5.35117	4.02368	5.5767	4.59627	5.09597	3.51881	4.8361	5.12575	5.30686	5.39521	4.34394	4.74027	4.94962	4.86886	4.45252	2.06327	4.04602	3.02137	3.17841	2.49115	3.21253	2.71072	2.45522	2.65301	4.12389	3.82462	3.56048	3.54909	4.42918	4.21752
A_43_P12498	81725	2.61986	3.62259	3.55116	3.84942	3.92011	4.01196	3.47879	4.05439	3.28781	2.67428	2.80009	3.16124	4.79769	3.29629	3.55626	4.80857	4.30863	4.24334	6.0534	6.00204	5.64787	6.46099	6.45385	5.45831	6.51453	6.78598	7.45499	7.12627	6.70127	6.50961	6.34599	6.43504	6.61662	7.31582	6.18031	6.72686
A_43_P12510	81755	3.42749	2.09053	3.6858	2.6362	4.53774	3.54589	2.2041	1.94345	1.88918	2.63016	2.80586	2.84741	1.90528	1.91794	1.9101	3.48454	1.8954	2.99759	3.22728	1.89755	2.06118	3.94912	5.40135	4.80603	4.84635	5.55271	5.41071	2.71358	2.90363	4.89935	5.01802	4.69189	2.65428	3.9834	4.78888	4.83909
A_43_P12519	81778	11.9471	11.7852	11.6502	11.7504	11.8389	11.9409	12.0034	12.2112	12.7107	11.8803	11.5863	11.5734	12.5521	11.3236	11.4702	11.3724	11.7911	11.7741	11.7026	12.1648	11.7299	12.5333	13.0139	12.7972	12.3656	12.8467	12.4579	13.4884	13.3242	13.528	13.0556	13.3609	13.4693	12.4579	13.591	13.5246
A_43_P12530	81805	9.53881	9.51035	9.41616	9.64201	9.35234	9.34819	9.5108	9.30775	8.7186	9.46465	9.47168	9.31993	8.48151	9.50575	9.07731	9.57919	9.42653	9.54805	9.21754	8.88022	9.36432	8.11087	8.15167	8.20748	8.43384	8.57987	8.60691	8.2607	8.50362	8.13681	8.49243	8.40959	7.86693	8.57517	7.88225	7.98687
A_43_P12532	81809	7.53284	7.61983	7.05533	6.8863	7.22023	6.95974	7.07994	7.33152	7.24568	7.74133	7.6704	7.87261	8.37042	7.54111	7.77923	7.12544	7.2332	7.31049	6.63614	6.77007	6.72892	9.55032	9.08877	8.86636	9.14453	9.50482	9.51343	10.5926	10.4847	10.7757	9.54559	10.0346	9.643	9.7906	9.57865	9.54612
A_43_P12534	81812	10.9361	10.9907	11.0299	10.9113	10.9094	10.6418	10.6697	10.5888	9.88994	10.6063	10.3663	10.5568	9.84696	10.2339	9.90439	10.2344	10.099	10.2849	10.1012	9.36795	10.065	8.84493	9.02667	9.29421	8.35003	8.42578	8.18803	8.00388	8.178	8.0663	8.36904	8.40438	8.2906	9.25756	8.43998	8.46186
A_43_P12535	81813	10.1857	10.4389	10.6694	10.2265	10.265	10.2423	10.095	10.1441	10.5454	11.6636	10.9599	11.5288	10.779	10.3872	10.5238	11.5338	11.6593	11.8042	11.543	12.2137	11.9461	10.536	10.3252	10.8421	10.1267	9.5185	10.3502	11.1171	10.7524	10.8073	10.8372	11.1429	10.3142	10.6339	10.4998	10.3657
A_43_P12540	81821	8.51263	8.74411	9.06205	9.23421	9.28091	9.23572	8.89159	8.74778	9.13092	8.5835	8.43468	8.66324	7.59558	7.88317	8.06504	7.85585	7.80006	7.77277	7.69948	7.61247	7.83155	7.39632	7.64607	7.42309	6.99796	6.87004	6.83466	6.38034	6.45592	6.94113	6.87598	6.78359	6.71237	6.97154	7.48586	6.75295
A_43_P12541	81823	11.5886	11.5216	11.4034	11.3209	11.6385	11.4572	11.4889	11.4716	11.5504	11.2525	11.4813	11.435	12.1136	11.5609	11.4054	11.7911	11.7484	11.6701	11.8561	12.1845	11.9666	13.1555	12.9045	13.1261	13.2012	13.3066	13.5328	13.4604	13.2001	13.2444	13.2132	13.438	13.2693	12.804	13.5187	13.6005
A_43_P12572	24560	8.46449	8.46628	8.63001	8.18027	8.90547	8.87394	8.63946	8.69554	9.13964	8.84172	9.05098	8.82139	9.68361	9.28218	9.45939	9.12795	9.08277	9.42503	9.46617	9.79386	9.34273	8.46673	8.83219	8.94154	9.07217	9.10084	9.33655	10.8152	10.0521	10.4135	9.67841	9.87378	9.47908	10.1295	9.99737	10.1774
A_43_P12589	29210	2.271	2.29117	3.49809	2.211	2.05832	2.18596	2.10089	1.94201	4.02059	2.09187	2.48158	2.07064	2.44412	2.06132	2.03139	3.16659	2.9805	2.047	3.61122	3.51968	3.47153	4.03937	4.11976	5.02184	3.97616	4.16827	5.14962	3.29668	3.56533	4.01568	4.88483	4.35657	4.39229	3.61793	4.97627	4.44423
A_43_P12593	29353	11.001	10.9931	11.0696	11.0074	10.9144	10.8243	10.775	10.7005	10.292	10.5099	10.7191	10.6176	9.28401	10.5869	10.7146	10.6981	10.9328	10.6837	10.3079	9.91616	10.1447	8.2855	8.49194	8.07211	8.28401	8.41004	8.31751	7.35126	7.70456	7.43816	7.19156	7.93044	7.98877	8.26626	7.36748	7.80695
A_43_P12611	50557	10.8094	10.8643	10.7437	10.7757	11.0843	11.1676	11.0487	10.9917	11.4807	10.9279	10.9742	10.9697	11.1788	10.789	10.954	11.038	11.1554	10.8204	11.4471	11.4449	11.3187	11.0498	10.9408	10.8488	11.3272	11.515	11.4723	12.066	11.6282	11.8362	12.1054	12.14	11.7435	11.4025	11.9005	11.7351
A_43_P12618	58852	9.53021	8.92988	9.18867	9.84017	9.60777	9.22901	9.73619	8.89631	9.76101	9.74085	9.94082	9.7378	10.1217	10.2882	10.2744	10.4405	10.3039	10.1635	10.6992	10.9527	10.7638	10.0633	9.97006	9.93252	10.0186	9.9776	10.3454	9.76687	9.95185	10.0206	10.6494	10.1724	10.4488	10.1794	10.6302	10.1379
A_43_P12619	58853	5.7338	4.39271	6.40808	7.35211	5.84794	6.07676	5.93255	5.13761	8.03797	8.50362	7.66222	8.84305	5.75006	4.28165	5.04949	2.2382	2.61237	3.75387	8.61291	8.47555	8.25747	4.39918	5.5845	6.89908	8.52412	5.82077	6.41965	4.50167	4.03635	4.4434	5.1423	7.30138	3.21335	4.23149	4.4622	4.51831
A_43_P12624	59073	9.51242	9.32136	9.42703	8.80322	9.41517	8.81305	8.80278	9.02203	9.0928	8.20748	8.17705	7.99125	8.70416	8.49738	8.34036	8.68555	8.4004	8.83993	9.23316	9.51445	9.36242	9.13233	9.26663	9.13927	8.36527	8.64122	8.32272	8.6277	8.54438	8.84402	8.94512	8.76167	9.09911	8.73731	9.03276	9.13196
A_43_P12626	60333	3.21776	4.39918	3.62342	3.64445	2.8659	3.08491	4.82954	3.91597	5.32112	4.89356	4.84851	3.51705	4.52013	3.82546	4.70411	4.89716	2.00787	2.64681	4.00749	2.58688	3.01407	5.64875	6.2873	5.89382	4.45567	4.8685	4.27229	3.63203	4.29002	4.73325	4.09657	4.37382	4.24057	4.00838	3.96822	3.81732
A_43_P12651	65172	9.29568	9.29855	9.44231	9.55032	9.59669	9.82339	9.62725	9.99574	10.3753	10.0819	10.3028	10.3842	9.66788	9.33852	9.70693	9.39688	9.71469	9.31537	9.47328	9.59921	9.41616	10.3735	10.1373	10.2133	10.2334	10.6128	10.5433	10.4884	10.5881	10.7715	10.2865	10.181	10.271	9.32483	10.3537	10.1172
A_43_P12655	65192	2.9861	1.85463	2.47783	2.98495	4.06603	1.8238	3.45162	2.48459	1.94904	6.12595	3.27951	2.54712	2.74733	3.55825	2.51394	1.84071	1.83462	1.8183	3.98252	3.14827	3.54029	3.11096	2.92335	3.49109	5.12384	4.02233	4.02715	4.42183	4.74234	4.32201	4.04398	1.95784	3.94116	3.29579	2.49846	2.95299
A_43_P12658	65198	7.32502	6.76182	5.95054	8.75772	6.1284	7.19464	7.84095	5.8487	5.6183	7.03826	7.11951	7.2712	5.74971	8.11557	7.56004	8.12252	7.97112	7.3859	6.36546	6.28892	7.0526	5.44155	6.16595	7.03826	4.46469	4.4254	4.17485	3.85378	3.85475	3.08843	4.13321	3.67937	3.46634	3.97785	4.33476	4.50203
A_43_P12698	83781	11.2108	10.5045	10.9113	10.9697	10.8331	11.1353	11.1642	10.9946	11.4411	11.4719	11.6774	11.557	12.086	11.4525	12.1151	11.94	12.2812	12.4317	12.1584	12.5806	12.2423	13.3197	13.8628	13.7816	12.7049	13.0958	12.6609	12.2641	12.2925	12.9633	12.6278	12.5186	12.4619	11.8655	12.8996	12.1226
A_43_P12729	60418	11.012	11.0287	10.8197	10.8695	10.8427	10.8126	10.8427	10.6176	10.0515	10.8475	10.8192	10.8378	10.2471	10.8325	10.7764	10.6544	10.7859	10.7744	10.3448	9.92685	10.3781	9.85999	9.85406	9.8311	9.80394	9.80338	9.90956	9.87378	10.0161	9.83341	9.76844	9.77007	9.86502	10.2715	9.6152	9.795
A_43_P12743	24941	8.76883	6.87684	8.93641	8.72005	6.71363	8.87884	8.50826	6.64328	8.8825	8.55157	8.48769	7.82162	9.8158	8.73528	8.76658	8.87932	8.90316	8.77026	9.70329	9.88994	9.70109	8.87114	9.03667	6.71138	9.48352	9.51343	9.69078	9.78246	10.0633	10.4263	7.99347	10.2448	10.1441	10.28	10.163	9.99686
A_43_P12751	25107	5.86739	5.88869	5.86739	5.37369	5.54997	6.09034	5.92365	6.0145	5.97889	6.09323	5.77202	6.03564	5.37966	5.39195	5.43671	6.0168	6.13616	5.93255	5.65213	5.58413	5.54282	4.90006	5.44155	6.05012	5.57356	5.32745	5.00722	4.11976	4.30863	5.08856	4.87253	4.04235	4.61175	4.72147	5.18619	4.68611
A_43_P12757	29307	6.53053	6.78935	6.6635	7.07792	6.61115	6.63948	6.47066	6.42307	6.38213	6.07837	6.48357	6.24376	5.87933	6.52972	6.57513	6.21976	6.54872	6.18737	6.92252	6.69492	6.64881	5.89221	5.63908	5.99464	5.73929	5.41591	5.46645	6.51217	5.63839	5.93508	5.17618	5.87076	6.1292	6.01243	5.63195	5.38674
A_43_P12766	60566	6.73932	6.66663	6.86922	6.95934	6.71287	6.80599	6.79344	6.24793	6.34722	6.04933	6.46693	6.49334	5.81804	6.26438	6.93659	6.70463	6.79844	6.55878	6.23031	6.01925	6.255	5.50338	5.53946	5.32474	5.21149	5.4059	5.23569	5.57222	5.37674	5.53341	5.39316	5.51462	5.52632	5.70274	5.52186	5.07114
A_43_P12767	64353	7.8692	7.66596	8.02746	7.98646	8.12444	8.32508	8.04398	8.43714	8.74778	7.95469	7.946	7.98225	8.05715	7.73217	7.81006	7.84429	7.77733	7.80298	9.36888	9.19369	9.71017	7.90051	7.93591	7.83648	7.98829	8.22381	8.01387	8.10608	7.90099	8.33535	8.63251	8.33063	8.25655	7.36354	8.34442	8.29728
A_43_P12768	79431	8.15693	8.22473	8.8385	8.51523	8.46361	8.40338	8.34898	8.01205	7.57602	8.06671	7.39857	8.05803	7.56841	7.28152	7.93348	6.85551	6.82559	7.2994	9.0049	7.75762	8.46283	9.19687	9.21691	9.63729	9.26771	8.69813	8.12934	8.43664	8.51161	8.76791	8.78937	9.27102	8.74696	9.32136	8.40092	8.82042
A_43_P12778	83828	10.8336	10.9663	10.8403	10.8501	10.7177	10.7847	10.6277	10.6595	9.86151	10.4411	10.627	10.6362	10.2832	10.6791	10.8068	10.6875	10.7215	10.7278	10.3889	10.2192	10.4793	10.5466	10.6113	10.3508	10.1971	10.2807	10.1719	9.65262	9.98353	9.69686	9.72207	9.66837	9.86452	10.3148	9.44878	9.79891
A_43_P12786	79451	12.6671	12.6972	12.4719	12.4034	12.7188	12.6829	12.5602	12.6884	13.4201	12.6692	12.8006	12.5849	12.908	12.9274	12.7274	12.9384	13.1701	13.1336	12.8421	13.135	12.6168	11.5528	11.7152	11.4456	11.9985	12.1809	11.8195	11.9026	11.7545	11.7078	12.2604	11.6227	11.6966	10.6662	12.1745	11.4068
A_43_P12790	84396	11.4851	11.6327	11.015	11.3019	10.8107	11.0862	11.171	11.3997	10.8961	11.2375	10.0276	10.1668	10.5105	10.5664	10.0238	9.90492	9.20206	11.0343	5.73524	5.94589	6.35042	6.58434	8.22965	9.67655	7.46323	7.42917	6.80447	7.12228	7.90692	7.53196	7.87211	7.10924	8.04355	8.30229	9.21226	8.4119
A_43_P12791	84398	13.4589	13.3172	13.4366	12.7436	13.3315	13.5617	13.0583	13.3554	13.5399	13.0454	12.255	12.4359	12.1507	12.1906	11.9831	12.2967	12.3201	12.4065	13.1541	13.4184	13.2799	12.3334	12.3067	12.8182	12.1603	12.4065	12.0067	11.6385	11.7391	11.9453	11.7052	11.3451	11.6484	11.1801	11.9682	11.7265
A_43_P12800	84470	12.016	12.0618	12.0241	12.0188	11.6918	11.6117	11.6466	11.5925	10.3062	11.7144	11.7897	11.7101	11.1533	11.8981	11.7773	11.8533	11.7732	11.7826	11.1437	10.3787	11.1098	10.0961	10.0742	9.88223	9.65447	9.68513	9.59288	9.09471	9.25852	8.99797	8.9603	9.06292	9.18825	10.1469	8.64913	9.12755
A_43_P12819	85242	6.65097	6.69676	6.96919	6.27691	6.13744	6.96318	6.55996	5.86992	5.04702	5.91538	6.19892	6.06228	5.50585	6.10754	5.5544	6.05947	5.60296	4.80479	4.64081	4.18151	3.95803	5.37128	5.06554	5.41555	4.21837	3.16124	2.12893	2.65001	2.64755	2.32511	3.80882	3.90137	3.53727	3.58581	3.68061	4.27451
A_43_P12820	85243	5.22863	5.0491	5.24863	4.84922	6.12409	4.66032	4.42048	4.70795	5.13723	5.42289	4.64081	4.59449	4.38972	4.49206	4.67795	4.82305	4.81537	5.17116	4.63711	4.54192	4.60605	3.77348	4.04021	4.05393	5.15055	3.8679	3.10389	2.9525	3.61369	3.18791	3.75065	3.6853	3.17654	3.36882	3.83337	4.38857
A_43_P12822	85248	7.26184	6.93406	7.21928	7.09624	7.14939	7.11762	7.48493	7.47085	7.30618	7.34583	7.37904	7.28624	8.01294	7.52695	7.56841	7.42797	7.29985	6.9546	7.62544	7.55509	7.68845	8.37848	8.484	8.34952	8.30925	9.0928	9.06546	8.99094	9.16433	8.77118	9.36795	9.32675	9.18627	9.6959	9.13583	9.17052
A_43_P12825	85260	10.1507	9.94187	9.94187	10.2756	10.1431	9.88444	9.7945	10.0903	9.87896	9.87283	10.1347	9.63454	8.99629	9.84118	9.87799	9.76268	10.0143	9.88942	10.0973	10.1881	10.0216	9.2779	9.543	9.18718	9.07468	9.2532	9.25702	8.79716	8.89503	8.88198	9.06964	9.27546	9.61275	9.19016	8.9914	9.621
A_43_P12832	85383	12.2246	12.5072	12.4372	12.776	12.5454	12.3911	12.4456	12.2182	12.0942	12.2877	12.4015	12.2697	12.9102	12.5312	12.3846	12.6395	12.5579	12.7532	12.8799	13.4242	13.1715	14.0078	13.9598	13.7934	13.4897	13.4561	13.545	13.4053	13.384	13.3867	13.5745	13.4838	13.5088	13.4561	13.4618	13.5187
A_43_P12851	89815	11.0329	11.1039	11.0462	11.2457	10.8894	10.7381	10.6882	10.6406	9.50931	10.5003	10.6109	10.7524	9.82339	10.9125	10.6998	10.7298	10.9663	10.8987	10.1698	9.7173	9.98965	10.1222	10.0703	10.0122	9.83647	9.51389	9.49151	8.74133	8.97915	8.84536	8.8282	9.08464	8.90547	9.95725	8.9621	9.30058
A_43_P12852	89816	5.59152	5.55617	5.66124	5.3883	4.93338	5.5947	5.18552	5.19442	4.61131	5.73814	5.21616	5.04437	5.21657	4.95048	5.06032	4.86294	5.28987	5.75373	5.01558	4.49531	5.06993	4.92977	5.01869	5.22191	5.03219	5.19912	5.14615	4.53774	4.98579	4.83692	4.81435	4.62081	4.12353	5.07279	4.84993	4.96615
A_43_P12905	114496	6.43523	6.00584	6.25349	4.90703	6.01243	5.34191	5.37927	5.6698	5.99266	4.87297	5.0491	4.91728	6.10321	5.34611	5.73098	6.06277	5.94094	5.85539	6.36452	6.25273	5.74007	5.59516	6.00427	6.788	5.12733	5.36846	5.26456	5.08068	5.17832	5.24105	4.69308	5.72683	5.64483	4.74993	5.761	5.24067
A_43_P12908	114505	9.35188	9.07088	9.26614	10.4929	10.2232	10.0108	10.2494	9.8311	9.92129	9.86151	8.99664	9.18541	8.69417	8.5788	9.27197	8.79666	8.76519	9.08601	10.1774	10.5676	10.4002	10.0567	9.58783	9.48352	9.86151	9.08922	8.6825	9.88657	9.93424	9.73982	9.71163	9.98293	8.93183	9.37113	9.59247	9.56347
A_43_P12927	114856	8.22965	8.85327	9.3619	8.81576	8.9546	8.0735	8.2283	7.9401	7.35039	6.8751	6.55996	7.27795	6.47519	6.82405	6.88046	7.01126	7.07298	7.11	6.90507	6.3719	6.70463	6.76843	6.6054	6.64971	6.22711	6.30325	5.81877	5.88869	5.80985	5.48182	6.75295	6.49177	5.10388	6.62877	6.12204	6.1452
A_43_P12940	116502	9.91905	9.85195	10.0057	9.85129	9.99422	9.91506	9.8355	10.0859	10.0709	10.1278	10.3561	10.198	10.4986	10.278	10.3496	9.93982	10.0715	10.0079	9.99109	10.5483	10.1519	10.9457	10.9966	11.0095	10.6406	10.8811	10.8061	10.6296	10.4788	10.4992	10.4135	10.3554	10.2395	9.85406	10.4286	10.5863
A_43_P12947	116553	5.26096	5.09759	5.20667	5.77912	5.21845	5.03046	5.51586	5.36496	5.42688	4.89142	5.23778	5.2768	4.76023	5.20166	5.05656	5.04619	5.56944	4.52874	5.27757	5.08591	5.00314	4.38777	4.49831	4.4266	3.93366	4.30412	3.62127	5.01979	4.98737	4.7719	4.79605	4.98904	5.47632	5.29375	4.37249	4.3245
A_43_P12961	116636	13.6925	13.8167	13.6479	13.9279	13.6427	13.777	13.7157	14.0255	13.8147	14.7047	14.9466	14.7623	14.5131	14.9558	15.2231	15.2399	15.4763	15.361	14.2398	14.8851	14.3986	14.4553	14.4494	14.2923	13.694	13.3922	13.3158	12.6236	13.0302	12.7462	13.098	13.3303	13.4201	13.6803	13.1962	13.475
A_43_P12967	116653	12.2333	12.3719	12.3647	12.1459	12.1431	12.1136	11.882	12.1151	11.7685	12.2103	12.1536	12.34	12.1335	12.0801	11.7842	12.2831	12.2705	12.1475	12.0057	11.7561	12.2568	13.5171	13.6673	13.944	13.3697	13.2349	13.0515	12.8596	13.2534	13.1842	13.1376	13.2145	13.4083	13.1683	13.3443	13.3855
A_43_P13000	117035	13.0178	13.0328	12.8195	12.6462	12.5964	12.7654	12.6072	12.5665	11.9224	12.5964	12.6725	12.6549	12.6383	12.9197	12.3616	12.6559	12.5038	12.5399	12.3218	11.7325	12.2731	11.39	11.5813	10.7171	11.655	11.6169	11.7788	11.3724	11.5693	11.3129	11.7651	11.3804	11.209	11.3648	11.0144	11.2139
A_43_P13016	117107	12.117	12.0869	12.2128	12.4519	12.4893	12.2867	12.2315	12.2003	12.6006	12.1611	12.1916	12.0819	12.618	12.2877	12.3803	12.4913	12.3476	12.5114	12.4993	12.6227	12.5195	12.6159	12.5354	12.732	12.8574	12.918	12.9055	13.0139	12.8596	12.8756	13.2682	13.2912	13.135	12.8217	13.4344	13.2607
A_43_P13018	117152	11.1705	11.1306	11.1346	11.0194	11.0449	11.0709	10.9711	11.051	11.0869	10.7968	10.7544	10.6804	11.9034	10.8961	10.8785	10.9882	11.1051	11.2252	11.5933	11.8436	11.6359	11.9283	11.9261	11.7159	12.277	12.4538	12.6114	12.5881	12.4297	12.6006	12.481	12.1976	12.3444	12.3316	12.3015	12.5102
A_43_P13024	29575	6.78203	6.78897	6.81806	6.71323	6.72349	6.8538	6.78108	6.71323	7.01306	6.92985	6.98426	7.05305	7.13492	7.01715	7.09999	7.49374	7.31275	7.27611	7.03663	7.51029	7.05755	7.94971	7.79914	7.95244	8.4811	8.46951	8.52453	7.96851	7.96059	7.61487	8.01791	8.12701	8.06671	7.57023	7.76333	8.04265
A_43_P13029	114024	9.54156	9.4875	9.30727	9.27102	9.10444	9.35897	9.32533	9.28361	9.01896	8.98305	9.06395	8.95593	9.42247	8.61657	8.85187	8.83903	9.07865	8.88293	9.97348	9.7473	10.1311	10.4793	10.6119	10.1609	10.8754	10.8501	11.0656	11.4365	11.6162	11.0917	11.6855	11.8455	11.6343	12.073	11.5158	12.0321
A_43_P13034	117258	4.4482	4.27451	5.3875	3.09959	4.97167	4.93338	4.01438	4.06441	4.40805	3.51387	3.29712	3.57932	2.07308	3.03984	3.84271	3.0089	3.83899	3.5253	3.42078	2.65428	3.26921	1.95326	2.1914	2.40071	1.95129	2.66987	1.89622	1.92826	1.9956	2.10052	2.13322	1.98672	2.01696	1.8766	1.90232	2.02707
A_43_P13041	117274	12.067	11.9709	11.966	12.1274	11.873	11.9162	11.7972	11.4547	11.4761	10.9335	11.323	11.0386	11.0336	11.729	11.2948	11.3465	11.0279	11.4643	9.51133	8.59962	9.85406	9.53072	9.32269	9.72374	9.27249	9.14655	8.94748	8.74968	9.51802	8.91451	9.78942	9.1495	9.72161	9.6712	9.98573	9.50623
A_43_P13046	117513	7.12903	7.03058	7.08349	6.8632	6.56326	6.36286	6.43951	6.44255	5.55578	6.18565	6.4039	6.74963	6.38582	6.64294	6.56981	6.78108	6.98587	6.82521	6.04756	6.15377	6.19162	6.70127	6.77684	6.65437	6.52114	6.40153	6.15579	5.61127	6.03485	5.6183	5.79696	5.65822	5.58635	6.67629	5.7506	6.27767
A_43_P13054	113965	15.8312	15.8618	15.7147	15.5332	15.4621	15.7147	15.7982	15.5946	15.2933	15.8464	15.5918	15.647	15.5718	15.7587	15.5246	15.764	15.5246	15.8068	15.5887	15.0277	15.6032	12.9019	12.9116	12.7188	13.2996	13.3787	13.0427	13.2814	13.3373	13.4053	13.9331	13.2094	13.1032	13.2265	13.394	13.0233
A_43_P13057	117542	9.31679	9.12548	9.20877	9.40157	9.47168	9.37743	10.2196	10.1493	10.6608	10.2544	9.90315	9.9986	9.49263	10.2378	10.0698	10.0243	9.60971	9.50093	10.6225	10.5312	10.182	9.98353	9.67951	9.40052	9.31902	9.29327	9.20159	9.36089	9.23372	9.57126	9.27596	9.21847	9.52159	9.39735	8.92246	8.42847
A_43_P13064	117560	11.7627	11.9985	11.9338	12.3729	12.1335	12.4758	12.3759	12.4848	12.7254	13.1466	13.3066	13.2645	12.678	12.9223	13.3213	13.0786	13.2886	12.9571	12.604	11.7635	12.2067	11.5423	11.7351	11.2756	12.2731	11.9181	11.6807	11.6601	11.5504	11.4882	12.1976	12.2013	11.9767	11.566	11.7921	11.8075
A_43_P13066	140547	15.2554	15.2646	15.37	15.3843	15.0139	15.1245	15.1626	14.8568	14.4871	15.0277	15.1988	15.1778	14.7581	15.1948	15.143	15.0514	15.1503	15.2189	15.0277	14.5324	14.9053	12.7749	12.8586	12.7198	13.4471	13.5464	13.4067	13.1962	13.4838	13.2474	13.6563	13.4953	13.2349	13.8966	13.2534	13.2486
A_43_P13081	140729	3.82063	3.49499	3.53306	4.25811	3.59456	4.41453	3.71813	3.3837	4.44856	3.64617	3.9882	2.61911	3.81373	4.1291	4.05563	4.1227	4.1886	3.23576	3.80425	3.3872	3.31625	3.96378	3.89201	3.22899	4.00296	3.89201	4.85276	4.61175	4.78453	5.08924	4.89221	4.68994	4.97662	4.00883	4.08423	4.07752
A_43_P13086	113995	5.82962	5.67686	5.57116	5.35676	4.82065	4.63077	5.3608	5.28043	5.25542	5.36692	5.34569	5.65701	5.49124	5.26731	5.09381	5.50786	5.74651	5.61207	4.0498	3.18553	3.98551	7.45751	7.11992	7.2099	6.302	6.51909	6.10076	5.7952	6.29143	5.9733	5.62494	5.60478	5.70443	6.63455	6.03404	6.20944
A_43_P13088	140910	11.3775	11.2762	11.5338	11.0934	11.5362	11.5778	11.4187	11.0449	11.2497	10.8416	10.7298	10.7266	10.9769	10.3937	10.5983	10.8204	10.627	10.6638	10.878	11.2413	11.1039	12.073	12.0117	11.8552	12.2128	12.9471	12.387	12.6714	12.526	12.2823	12.2137	12.8275	12.2841	12.6159	12.9136	12.8254
A_43_P13105	117092	8.9773	8.58082	8.72856	8.98735	9.14606	9.00357	9.69745	9.50526	10.0978	9.22803	8.82682	8.84356	8.74225	9.03625	8.76442	9.04748	8.79357	8.5624	9.32869	9.39365	9.31002	9.31772	8.70925	8.89392	8.85882	8.9854	9.27546	9.82381	9.83702	10.262	9.49096	9.50093	9.90604	9.14606	8.82184	8.65242
A_43_P13127	170573	11.4509	11.3837	11.509	11.6831	11.5013	11.4897	11.4702	11.5312	11.7308	11.1313	11.1576	11.2865	10.6221	10.9711	10.9408	11.3151	11.2443	11.5863	12.789	13.144	12.8207	10.86	11.0368	11.2212	11.1197	10.9433	11.1398	11.2294	11.3969	10.8943	11.566	11.9143	11.7997	11.6493	11.872	11.7299
A_43_P13144	54238	6.82138	6.68834	6.55996	5.55954	7.11122	5.83434	5.8461	6.22877	6.03974	6.00204	6.27	5.98304	6.82998	6.13782	6.32228	6.2442	6.28976	6.54828	5.72183	5.63562	5.71453	6.31078	6.40429	5.91942	6.15427	6.2426	6.43739	5.73851	5.99725	5.94382	5.45608	5.25582	5.65593	6.3342	5.94508	5.63873
A_43_P13172	170904	6.64294	6.72948	6.49495	6.69279	6.39749	6.68003	6.59438	6.6605	6.52438	6.57228	6.74912	6.76648	7.10312	6.62497	6.61625	6.37884	6.64833	6.61691	6.82052	6.89412	6.85245	8.07896	7.91857	7.78764	8.0996	8.29483	8.26857	8.60779	8.55748	8.51368	7.7904	8.14668	8.25617	8.78987	7.64229	8.25561
A_43_P13176	170919	10.2276	10.1119	10.1398	10.1067	10.1826	10.3186	10.3163	10.4664	10.6811	10.2423	10.6134	10.4624	11.0582	10.0373	10.3479	10.5999	10.6564	10.4695	11.9881	12.2077	11.688	10.6668	10.8853	10.6349	11.3348	11.0688	11.1852	10.9291	11.0817	11.2266	11.499	11.4018	11.2642	10.8304	11.5083	11.5629
A_43_P13221	171121	9.41566	9.32995	9.42902	9.32637	9.25035	9.2243	9.21607	9.21799	8.55246	9.09911	9.1545	9.25702	8.97639	9.24805	9.23572	8.99882	9.23316	9.20007	8.9914	8.76043	9.01024	8.90873	8.96493	8.89894	8.99508	8.6895	8.83451	8.39813	8.40902	8.40255	8.25788	8.23435	8.30266	8.77207	8.14217	8.37533
A_43_P13230	171142	5.63839	6.03234	5.59265	6.38739	5.41475	6.05427	5.74651	5.87974	5.26096	5.12575	5.78195	5.6703	5.67312	5.62265	5.51217	7.19117	7.11591	7.10503	6.51174	5.74282	7.32878	3.92455	3.94952	3.8181	3.65789	3.35189	3.26011	3.56133	3.98679	2.89099	4.56617	5.06952	4.46084	3.48094	4.13367	4.87184
A_43_P13256	171408	10.8894	10.8482	11.0424	11.2803	10.8695	10.9094	10.9374	10.6284	10.4303	11.003	11.0306	10.8556	10.5708	10.8192	10.6987	11.1807	10.8433	10.9168	10.6945	10.3401	10.6668	8.28216	8.40581	8.51117	8.66696	8.67184	8.54397	8.44408	8.63863	8.61252	8.88784	8.77207	8.96859	8.77434	8.54924	8.26474
A_43_P13257	171410	7.66865	7.54054	7.58607	7.47479	7.73487	7.40835	8.25268	8.0977	8.33249	8.1703	7.87045	7.93044	8.39339	8.0559	7.87409	7.27332	7.39286	7.13401	8.10228	8.35521	7.81094	8.35331	9.89866	8.56388	9.03373	8.82578	9.12592	8.94975	8.71906	9.00974	8.97997	9.17412	8.86293	8.8088	8.71545	8.71812
A_43_P13274	89789	4.84712	4.62332	4.60955	4.25564	4.28034	3.82357	4.26673	4.4622	4.39518	4.0847	3.81111	4.04021	4.05563	3.64254	3.49337	3.965	4.56109	4.30193	4.20314	4.47623	3.88295	3.82316	4.11274	4.00591	3.70661	4.05485	3.60758	2.9154	3.01363	2.58649	3.1061	3.14434	3.03235	3.54868	3.5011	2.8144
A_43_P13290	171564	5.29533	4.99025	5.06151	4.821	5.0522	5.45127	4.96364	4.82793	5.55617	5.11413	5.17832	4.87011	5.9205	5.42411	6.23444	6.27459	6.00831	6.19251	5.81424	5.65896	5.42887	4.93826	5.37128	5.6257	5.25706	5.23483	5.02019	4.18372	4.41017	4.82716	5.42002	4.95385	4.74354	4.17356	5.07913	4.92077
A_43_P13329	192259	5.40634	5.11754	4.99424	5.36733	5.24741	4.1459	5.08856	4.92077	2.9482	4.17951	5.5586	5.16753	4.30695	5.03171	4.81817	5.31214	4.74234	5.06244	3.74387	2.91757	3.31765	4.79808	4.29283	4.36624	5.2946	4.66885	5.33912	4.14285	4.09732	4.14678	5.19645	5.23219	5.62998	5.30879	4.81934	5.43595
A_43_P13339	192348	4.80518	4.41453	4.16916	4.47876	4.75772	4.51409	4.33508	4.5846	4.46304	3.64123	4.37622	4.38223	4.6091	4.15261	3.91975	4.44856	4.68099	4.83121	5.23778	5.34689	5.15944	5.45792	5.50667	5.62639	5.40908	5.7306	5.76337	5.55222	5.17618	5.81139	5.62011	5.74282	5.62226	4.61506	6.19677	5.81804
A_43_P13345	192648	4.15128	4.09904	4.18372	4.75975	4.26705	3.73972	5.85044	5.03664	5.00597	5.52388	4.50624	4.51275	4.30953	4.44651	4.16288	4.6476	4.81853	4.61211	4.75161	4.43141	4.69225	3.57762	4.10256	3.31718	3.3572	3.90366	3.9211	4.23191	4.03155	4.15168	3.7782	3.29712	4.07518	4.2124	3.78809	3.75679
A_43_P13355	83837	8.61167	8.44358	8.3642	8.60058	8.18497	8.14529	7.86693	7.9289	7.53743	7.13062	7.19117	7.18538	7.41561	7.20299	7.21547	7.83648	7.51071	7.85818	7.80826	8.36137	8.18539	7.52181	7.60815	7.75716	7.11423	7.03875	6.67275	6.75686	6.87135	6.69203	7.32054	6.90875	6.91923	7.21246	7.96851	7.66072
A_43_P13367	100360501	13.4575	13.4575	13.2486	13.2171	13.4532	13.3242	13.3855	13.463	13.6036	13.444	13.4809	13.3624	13.7536	13.2226	13.4124	13.5867	13.545	13.5695	13.6067	13.9492	13.732	15.1365	14.7739	15.564	14.355	14.4963	14.668	14.3831	14.3947	14.4494	14.3813	14.4266	14.4266	13.9331	14.7217	14.7242
A_43_P13378	246142	4.71892	4.821	4.70245	3.5708	4.26393	5.75291	4.34693	4.43911	4.92431	5.7153	6.03936	6.31851	5.91149	5.58791	5.69011	5.89803	5.97236	5.76841	5.74248	6.31045	5.69666	5.63402	5.60224	5.67989	5.27316	5.44864	5.59553	5.10653	5.24494	4.76236	4.65299	4.97007	5.24863	4.81125	5.57116	5.4797
A_43_P13393	246254	7.15557	6.83128	6.93948	7.11992	7.4326	6.96366	8.09625	7.84095	8.31343	7.34485	7.04643	7.38034	7.03875	7.15253	6.82692	7.10129	7.21377	6.86968	8.21498	7.72463	7.52282	7.62915	7.36834	7.06392	7.53376	7.3865	7.73993	8.27222	8.23435	8.50826	8.20937	8.17118	8.01027	7.54847	7.14474	7.16994
A_43_P13409	246326	9.48352	9.49204	9.64951	9.19629	9.48253	9.67072	9.39781	9.49319	9.88397	9.2372	9.01212	9.2011	8.27376	8.56722	8.81448	8.5691	8.71389	8.79357	9.16013	9.47965	9.01445	9.35188	9.39365	9.18051	8.48868	8.54532	8.32609	8.11135	8.28165	8.38075	8.3044	8.50552	8.38567	7.72426	8.52086	8.27004
A_43_P13418	170899	5.30028	5.65859	5.67954	6.23525	5.08332	5.31167	5.6033	5.53059	5.65213	5.48182	5.63038	4.95923	6.11005	5.50552	5.40414	5.7306	5.60152	5.12252	5.82917	4.87891	5.71243	3.52439	4.13582	4.33508	4.3045	5.15748	4.50386	3.7727	4.35745	4.66567	4.23742	5.00982	4.35114	4.42092	5.56071	4.96147
A_43_P13420	64456	6.40596	6.3047	5.9935	5.79608	6.01504	6.21763	6.04633	6.73562	7.02027	6.86494	6.52114	6.64252	6.77091	6.76696	6.82095	6.84212	6.64252	6.89181	7.45233	7.61546	6.94435	8.56388	8.7781	8.63686	7.33249	8.39959	7.83155	8.78776	8.85327	8.75231	8.2089	8.52683	8.45395	8.06172	8.43763	8.15215
A_43_P13465	680549	6.42455	6.25465	6.42666	6.49885	6.43739	6.07015	6.16339	5.98978	6.46006	5.67954	5.65664	5.98107	5.35404	5.7912	5.49063	6.32047	6.23361	5.87499	6.05544	6.20609	5.91106	5.32474	5.755	6.72046	5.08332	4.95008	4.61845	4.8387	4.1791	4.40405	5.84763	5.37674	5.8279	5.79952	6.0869	5.46774
A_43_P13508	364788	5.52104	5.43089	5.23745	5.15909	5.10653	5.0139	5.44407	4.61755	4.04602	4.73981	5.01558	5.1368	5.03755	4.61712	5.08332	4.87504	5.05621	4.90978	5.04789	4.6091	4.94751	5.01643	4.80778	5.06398	4.98613	4.8307	4.98737	4.16371	4.21598	4.32789	4.33675	4.6404	4.60776	5.28878	4.58827	5.16965
A_43_P13529	305338	7.94197	8.12934	8.04398	7.91718	7.74133	7.55464	7.67389	7.54377	6.75836	7.32977	7.49693	7.4584	7.04355	7.26002	7.39504	7.34989	7.73404	7.4984	6.1718	6.3529	6.3703	6.14245	6.14729	6.67438	5.83271	5.9497	5.44284	5.32637	5.23959	5.12971	5.59864	5.636	5.61376	5.9586	5.59152	5.6925
A_43_P13862	317589	4.63744	5.24894	4.67381	4.12223	4.37539	4.40237	4.54591	4.41575	4.24057	3.726	4.06215	4.51925	4.22152	4.15592	5.4793	4.61466	4.74817	4.85629	4.16916	3.93121	4.17613	3.70834	3.18595	3.13128	3.34697	3.07525	2.3173	2.63535	2.56883	2.7517	3.50025	2.82535	2.82988	2.61648	3.39936	3.52271
A_43_P13906	361103	8.80742	8.87589	8.76701	9.15546	8.97481	9.08601	9.22339	9.58313	9.82339	9.79616	9.89477	9.62923	9.82986	9.70758	10.0122	9.21075	9.32772	9.31902	10.6056	10.1097	10.343	9.36511	9.43433	9.22952	9.65262	9.42091	9.3619	9.78302	9.28546	9.827	10.0493	9.60777	9.38029	9.24847	9.76902	9.6264
A_43_P13931	289264	10.2448	10.3142	10.6577	9.93937	9.92277	10.1783	9.83899	10.6296	9.82486	9.93424	9.23168	8.76088	6.11428	8.9993	9.72691	11.2139	9.8355	9.77007	12.7486	12.9356	12.7705	6.04018	6.63948	5.92611	5.31083	6.36126	6.25884	3.70559	4.84504	3.04717	7.64441	8.43857	8.95737	10.2901	9.00602	9.15359
A_43_P14062	29618	11.667	11.952	11.8455	11.4232	11.5988	11.6768	11.6265	11.7152	11.8499	11.7842	11.8195	11.7005	12.5432	11.966	11.9069	12.1327	12.2235	12.3597	12.752	13.0903	12.7341	12.5763	12.6371	12.8434	13.203	13.0001	13.183	12.9964	12.8145	13.34	12.6452	12.6671	12.3226	12.7715	12.6518	12.8619
A_43_P14103	304979	8.60011	8.57597	9.01212	8.61291	9.01161	8.78851	8.78032	8.856	8.77389	8.93729	8.48624	8.79454	8.99797	8.75861	8.67184	8.92906	8.74557	8.99704	8.75456	9.00357	8.74303	11.1122	10.9478	11.275	10.181	11.0406	11.2167	11.061	11.0523	10.9125	10.7387	11.0538	10.6004	10.6798	10.8121	11.2375
A_43_P14111	60427	11.2887	11.2294	11.4113	11.3047	11.3861	11.4681	11.2735	11.4731	11.8162	11.9366	11.038	11.2071	10.6759	10.9546	10.6232	10.5857	10.5105	11.0061	11.4793	11.6846	11.6037	10.5683	10.5827	10.5031	10.6976	10.3926	10.0073	10.286	9.90799	10.3872	10.5496	10.2657	9.89816	9.60292	10.7564	10.2538
A_43_P14131	84583	8.32319	8.29441	8.42897	8.18757	8.16975	8.0393	7.75007	7.79083	6.5809	7.18902	6.8783	6.78311	7.99074	7.7701	6.87004	7.6572	6.96142	7.73265	6.79798	6.94482	6.78513	7.30086	7.03977	7.40126	7.54984	7.8092	7.28665	8.15693	7.62544	7.64307	7.57023	7.83111	7.98646	7.41022	8.64535	8.292
A_43_P14144	304944	10.095	10.0227	10.2435	9.62292	9.9219	9.86452	9.74406	9.82279	9.72531	9.72691	9.61722	9.78656	10.1295	9.51389	9.76151	9.66869	9.91905	10.1408	10.0539	10.5225	10.4065	12.9768	12.8357	13.1776	11.8596	12.1363	12.1459	11.1098	11.0636	11.2628	10.7611	10.2985	10.4834	10.3136	10.486	10.6722
A_43_P14147	363474	13.7061	13.7965	13.7176	13.7044	13.5849	13.5057	13.5926	13.545	13.1325	13.4168	13.5312	13.4912	12.7508	13.4201	13.4409	13.6036	13.7471	13.6155	13.312	13.1753	13.3499	12.732	12.5741	12.4628	12.5004	12.5303	12.592	12.5633	12.6051	12.5399	12.7436	12.5806	12.6114	12.8242	12.3911	12.4684
A_43_P14157	24399	13.3429	13.3712	13.4471	13.5387	13.2402	13.4006	13.4297	13.3429	13.2012	13.4314	13.4242	13.34	12.9419	13.4097	13.3542	13.4409	13.3066	13.5118	13.2251	12.9694	13.2067	12.3256	12.3237	12.1995	12.265	12.2632	12.3362	12.6019	12.4758	12.4838	12.5239	12.4933	12.4103	12.4477	12.3285	12.5228
A_43_P14163	24609	11.2436	11.532	10.9808	10.9554	10.5906	10.5307	11.3173	10.8675	10.5038	11.3399	10.9452	10.3148	11.6493	11.6076	10.7234	11.2978	10.8791	11.1514	9.83046	9.81981	9.86725	11.5521	11.1705	11.1184	11.0299	11.2159	11.4449	10.701	10.7644	10.7266	10.569	10.6662	10.592	10.8192	10.5958	10.8068
A_43_P14167	293130	15.4966	15.409	15.4713	15.4387	15.3505	15.3589	15.5069	15.484	15.2887	15.4689	15.578	15.5272	15.2978	15.4862	15.4713	15.3654	15.2301	15.3484	15.1691	14.8902	15.1017	14.3441	14.3634	14.3911	14.4234	14.3294	14.3205	14.7694	14.6741	14.8396	14.8876	14.4852	14.6873	14.9491	14.5677	14.594
A_43_P14183	65136	16.5032	16.5565	16.5565	16.4255	16.5565	16.5153	16.4291	16.491	16.7042	16.375	16.4509	16.3532	17.0645	16.2557	16.2429	16.6549	16.5415	16.592	16.6892	16.8655	16.7741	17.5462	17.5981	17.587	17.7217	17.7955	17.857	17.835	17.6784	17.7217	17.7693	17.7955	17.857	17.6927	17.8258	17.835
A_43_P14210	282819	14.1731	14.1482	14.1227	13.5879	14.1153	13.9511	14.0884	13.6036	13.3979	13.6707	13.8031	13.7124	13.2861	13.9404	13.6867	14.0983	13.5943	13.463	12.4174	12.221	12.5685	12.2849	12.3667	12.4607	12.0501	12.0852	11.9573	11.5577	11.7861	11.6352	11.8963	11.4261	11.5536	11.5918	11.3664	11.4681
A_43_P14228	361422	10.5746	10.1222	10.2914	10.1709	10.2756	10.6851	10.3388	10.5289	10.7715	10.3186	9.56639	9.97804	10.75	9.76056	9.6959	10.1926	9.90315	10.3263	10.8925	11.2234	11.0762	12.0552	12.0757	12.3434	11.7766	12.5502	12.5342	11.6585	11.9651	12.2219	11.0836	10.9034	11.3577	10.5496	11.7026	11.5312
A_43_P14233	64193	10.607	10.3018	10.105	8.88844	9.5852	10.1311	9.19687	10.0437	10.1431	9.90376	9.41862	9.28825	9.71373	9.78605	9.81632	8.91578	9.58972	9.65761	9.24303	9.07972	8.92096	10.0079	10.0319	9.1328	7.95562	8.62373	8.68034	8.47209	9.05821	9.39944	7.60939	7.79442	8.13943	8.50826	8.9716	7.76702
A_43_P14264	114111	9.37261	9.19841	9.42091	8.8162	9.15966	9.24351	8.68507	8.48956	8.95737	8.73787	8.74225	8.47169	8.3642	8.88784	8.30846	8.67563	8.86955	9.31149	9.70758	9.65056	9.42247	8.52779	8.70319	8.77891	8.42578	8.39633	7.64478	8.30355	8.39722	8.33151	8.56552	8.63251	8.64578	7.85917	8.79606	8.38483
A_43_P14371	84416	11.1595	11.2477	11.0393	11.5385	11.5609	11.4951	11.5536	11.499	11.2234	10.7524	11.4882	11.6684	12.2668	11.0194	11.4284	10.536	10.4695	11.2585	10.2471	9.85784	10.7564	12.4348	12.3191	12.62	11.9775	12.5602	12.1925	13.0203	12.7914	12.7645	13.0722	12.6245	12.8504	12.9513	12.4779	13.0931
A_43_P14372	684258	12.5478	12.5312	12.5186	12.4739	12.5521	12.4719	12.3434	12.3708	12.4437	12.3506	12.4946	12.3546	12.1871	12.3647	12.4142	12.6371	12.4768	12.4739	12.0277	11.9016	12.0363	11.5165	11.2621	11.4761	11.4951	11.4211	11.3223	11.3983	11.3671	11.4247	11.6202	11.499	11.6029	11.0163	11.7176	11.6093
A_43_P14382	100361126	9.90439	9.86829	9.96472	10.1522	9.98757	10.1558	9.8417	9.82486	10.5652	10.4158	10.3305	10.2203	11.3201	10.6362	10.648	11.1313	11.4709	11.7911	11.279	12.0465	11.6966	11.2317	11.3915	11.4121	11.7409	11.5288	11.4793	11.3612	11.3478	11.4982	11.39	11.2962	11.2684	11.2354	11.4449	11.4247
A_43_P14432	300754	8.31751	8.52161	8.75955	8.77534	8.79454	8.41634	8.37627	8.35908	8.3642	8.27222	8.52161	8.32011	8.50872	8.27477	8.57297	8.68084	8.69366	8.62026	8.84446	9.04197	8.93684	8.8486	9.04807	9.53313	9.07007	8.72626	8.94931	9.06161	8.92988	9.06835	9.84916	9.56242	9.62923	9.50195	9.99686	9.98207
A_43_P14460	289104	8.31796	8.2681	8.30229	8.77626	8.63082	8.55707	8.47359	8.31921	8.35189	7.99176	8.39287	8.54486	8.25222	8.55748	8.72543	8.60979	8.88698	8.51368	8.72269	10.5696	9.30913	9.40822	9.53635	10.2673	8.90873	9.15405	8.32915	9.01851	8.9702	9.00602	8.91364	8.82001	9.15596	8.9954	8.87636	8.59473
A_43_P14529	29365	10.95	11.2679	11.1554	11.2174	11.0095	11.1794	10.9723	11.0986	11.1852	10.821	10.8421	10.9218	10.2638	10.81	10.9374	10.6674	10.5999	10.5746	10.4309	10.4309	10.5158	10.2584	10.3411	10.3594	10.0543	10.0863	10.1413	10.4659	10.5302	10.6714	10.7727	10.8605	10.7486	10.6583	11.0722	10.9584
A_43_P14566	114512	8.74612	9.03373	8.64865	8.65288	8.53873	8.55078	8.28693	8.53165	8.08964	8.50159	8.62814	8.60979	9.46316	8.9013	8.79628	8.96676	9.21896	9.29117	8.77434	9.14798	9.08507	9.65872	9.7745	9.5888	10.0222	10.1067	10.1985	9.2327	9.37261	9.2672	9.37915	9.43687	9.45898	9.77226	9.18867	9.44331
A_43_P14611	294972	12.7462	12.9384	12.9055	13.0595	12.5953	12.7901	12.6862	12.6227	12.4359	12.6462	12.6972	12.6191	12.3057	12.678	12.6124	12.937	12.8421	12.9019	12.5114	12.3218	12.5521	11.4761	11.5504	11.4629	11.973	11.7504	11.7101	11.7921	11.9461	11.7451	12.14	11.9607	11.9803	12.0429	11.9206	11.76
A_43_P14632	25288	15.1126	15.1103	14.9558	14.7623	14.7669	14.81	15.1347	14.9855	14.8046	14.9991	15.1568	15.063	15.346	15.2668	14.9072	15.3905	15.2554	15.4044	15.0208	14.9814	15.4547	14.0515	13.8611	13.2898	14.1033	13.9561	13.915	13.9891	14.0571	13.8439	14.1106	13.795	13.7608	13.6755	13.9543	13.9053
A_43_P14655	300447	15.5692	15.6104	15.5192	15.6131	15.6369	15.578	15.5478	15.4763	15.5832	15.5504	15.494	15.4663	15.1967	15.4597	15.3349	15.5918	15.4989	15.4459	15.4501	15.3863	15.4817	14.2489	14.2888	14.3242	14.5324	14.5479	14.5462	14.4871	14.4814	14.4923	15.0208	14.6781	14.6497	14.412	14.6636	14.4814
A_43_P14669	295213	10.7455	10.7988	10.784	10.4847	10.9045	10.789	10.6362	10.6747	11.2339	10.6207	10.7387	10.6558	10.7896	10.5335	10.8348	10.8331	10.6435	10.6747	10.7284	10.8668	10.7005	11.2017	11.1765	11.2071	11.8186	11.966	12.7059	13.902	13.312	13.1388	12.3815	12.5271	12.4015	11.5497	12.1736	12.0484
A_43_P14690	314743	8.75772	8.70835	8.76479	8.70972	8.88844	8.87256	8.68131	8.92004	8.91413	8.91492	8.44937	8.48151	8.63497	8.27703	8.32969	8.4328	8.373	8.70319	9.18435	9.34323	9.2327	9.03901	9.17354	9.24451	9.57316	9.64886	10.0212	9.7906	9.40252	9.66021	9.73982	9.66442	9.40303	9.27688	9.55841	9.65708
A_43_P14699	100361126	11.6761	11.8446	11.8776	12.2264	11.883	12.0827	12.0544	12.0749	12.1718	12.6395	12.8537	12.6245	13.0542	12.1475	12.4285	12.4519	12.4275	12.4719	12.3823	13.0377	12.7486	12.3901	12.4598	12.6072	13.2132	12.9449	12.5133	12.8032	12.5367	12.717	12.4243	12.5399	12.0996	12.3846	12.9055	12.5839
A_43_P14752	100361126	7.4005	7.41898	7.24011	6.80006	7.08268	7.46818	7.22309	6.90507	7.5926	7.13142	7.33249	7.33892	7.24011	7.05755	7.35776	7.57333	7.73313	7.85446	7.39549	7.55177	7.46962	7.42835	7.69192	7.43489	8.66923	8.27418	8.52412	8.64438	8.44737	8.39722	8.36229	8.52333	8.31173	7.99465	8.24289	8.12485
A_43_P14764	60391	7.07164	7.15436	7.41561	7.63919	7.50933	7.91241	7.93719	7.91624	8.07804	7.62114	6.93659	7.55405	6.98798	7.08976	7.20299	7.13818	6.70372	7.06778	8.01735	8.02024	8.01116	7.89467	7.91718	7.12272	8.1669	8.62119	8.50552	9.31679	9.01577	8.89446	8.42015	8.79907	8.99193	8.04491	8.63251	8.69044
A_43_P14771	29169	11.5512	11.5189	11.7561	11.4061	11.6427	11.7773	11.4343	11.7035	11.8552	11.6327	11.6234	11.6299	11.3768	11.8604	11.4211	11.8379	11.6475	11.9143	11.7176	11.7725	11.5225	10.6818	10.3878	10.2083	10.0113	10.2213	10.0216	9.87092	10.0415	10.0238	10.1731	9.81526	9.8888	9.63999	10.4012	10.336
A_43_P14795	361857	8.93968	8.98686	9.0371	8.75361	9.21607	9.22851	9.14798	9.05684	9.27053	9.17948	9.1495	9.0928	9.52003	9.27151	9.35031	9.31051	9.14453	9.52693	9.81152	10.3181	10.0623	9.33416	9.36383	9.61322	9.09011	8.88891	8.82449	8.93771	8.67803	8.99508	9.0371	8.79987	8.58527	8.84762	9.38895	8.83953
A_43_P14796	689616	6.32697	6.302	6.66755	6.31851	6.42666	6.64609	6.76427	6.63364	6.93948	7.08895	7.21109	7.04054	7.64441	7.37104	7.55138	7.89621	7.41458	7.61747	6.64881	6.8265	7.13279	6.55652	6.90227	6.66789	6.59067	7.21246	6.8542	7.61343	6.79749	6.90184	6.91174	7.26002	7.44637	7.30876	7.72566	7.58561
A_43_P14847	293149	14.1068	13.7918	13.7803	13.8371	13.5358	13.9837	13.8917	13.8083	13.9543	13.5217	13.7934	13.3315	13.5727	13.5464	13.7193	13.6723	13.7077	13.4941	13.1048	13.4354	13.5893	13.3172	12.995	13.1048	12.6938	13.0931	12.4779	13.2058	13.2251	13.3651	13.5246	12.8207	13.2565	13.2669	13.8031	13.6082
A_43_P14857	362884	12.1274	12.3191	12.0793	11.9607	12.0844	11.9666	11.9545	11.9224	11.7144	11.8877	12.0312	12.0421	11.8111	12.0067	12.1584	11.9143	12.1335	12.1373	11.8911	12.0258	11.8025	13.2861	13.243	13.5617	12.8933	12.9935	13.08	13.3094	13.2669	13.1671	12.789	13.0259	12.8324	12.604	13.1605	13.1138
A_43_P14870	363118	12.6549	12.8561	12.4163	12.4497	12.7005	12.4557	12.8254	12.481	12.3676	12.3729	12.6549	12.3247	12.0421	12.304	12.2388	12.5614	12.3067	12.4372	12.6159	13.1296	12.685	10.7273	10.7564	10.618	10.775	10.5586	10.9253	10.6915	10.6056	10.8583	10.9413	10.9106	10.5676	11.2194	10.6772	10.8223
A_43_P14882	313729	11.3311	11.3102	11.6974	11.1788	11.1471	12.2685	11.5878	11.9509	12.3556	13.5328	13.4425	13.8712	12.3656	11.2554	12.6245	11.8604	12.4883	11.602	12.4317	11.8085	12.1248	11.5437	11.9026	11.7375	13.9992	12.62	13.3759	13.7785	13.2693	14.1435	13.9543	13.9543	12.988	13.3855	12.1536	11.973
A_43_P14887	25431	5.31742	5.61464	5.77238	4.5967	5.17238	5.15464	5.32917	5.49817	5.13047	5.56944	5.82179	5.35676	4.9737	4.88253	4.74276	5.55186	5.63038	6.01276	5.17505	5.02708	5.07748	5.34536	4.66606	4.36239	4.29283	4.28075	4.45252	4.29128	4.03287	3.86455	5.01762	3.92455	4.06603	4.45213	4.53648	4.51449
A_43_P14909	63997	11.4745	11.7869	11.6154	11.6736	11.6327	11.5878	11.5437	11.5052	11.798	11.7964	11.7351	11.7716	13.0402	11.7897	11.9775	12.1853	12.2405	12.0267	12.3881	12.1818	12.573	14.2507	14.3294	13.3197	15.4574	15.2165	15.817	15.4167	15.28	14.9728	15.03	15.1626	14.5018	14.5115	14.6079	15.0029
A_43_P14911	24494	4.10061	4.24459	4.10577	4.90454	3.53391	5.19187	4.67795	5.31252	4.12732	6.04886	6.15427	7.8092	6.88205	5.87123	4.53229	5.9733	5.91577	6.17962	6.15621	6.90026	6.60278	6.08337	5.27719	6.52632	6.37367	6.79965	6.48687	6.2805	6.19436	5.93803	5.91076	5.61336	4.87011	5.49995	6.06185	6.71736
A_43_P14915	24237	3.25647	4.74817	3.90366	4.61131	3.90677	4.43323	4.00252	4.12957	6.17557	4.5055	3.37314	3.37015	5.68322	3.82933	3.23821	5.94662	4.25419	5.71745	4.57872	4.62891	4.19079	5.7877	4.68022	4.51525	5.90792	6.22832	4.93371	6.50824	6.55837	6.44552	5.90663	6.0534	6.82052	5.33509	6.02097	5.96604
A_43_P14919	54705	10.9578	10.9374	10.8549	10.6024	10.7273	10.915	10.9198	11.0089	10.2031	10.9198	10.9069	10.9008	10.8325	11.1819	11.2497	11.396	11.5127	11.5467	9.14899	8.71545	9.40716	10.592	10.4482	10.5422	10.4105	10.3007	10.1261	10.2435	10.5502	10.1662	10.4002	10.3479	10.567	10.8562	10.1662	10.7412
A_43_P14971	29533	13.433	13.549	13.4708	13.5802	13.5372	13.5387	13.4344	13.3624	13.4021	13.2984	13.5203	13.2928	13.7357	13.3303	13.2873	13.7624	13.5663	13.5988	13.5663	13.3053	13.4212	11.9172	11.9831	11.7045	13.1285	13.0129	13.1059	13.3527	13.255	13.4425	13.6124	13.4824	13.5711	13.4618	13.7965	13.5571
A_43_P14973	362429	12.7859	12.1226	12.5806	12.1648	12.3697	12.6072	12.4993	12.5114	13.0503	12.7264	12.1115	12.5645	12.6758	12.4065	12.2281	12.6092	12.5186	12.6072	11.8465	11.6076	11.6211	13.9717	13.9685	13.2265	12.6549	13.3527	12.6335	13.5587	13.4394	13.8695	12.8312	12.7264	12.8667	12.1575	13.2511	12.6862
A_43_P15021	314441	8.39483	8.65039	8.62716	8.93492	8.51666	8.31965	8.3044	8.22239	7.39017	8.42259	8.85237	8.43998	8.67081	8.75907	8.51901	9.18051	8.99797	9.11087	7.44035	6.76514	7.41063	8.2681	7.96945	7.70456	9.29804	9.32819	9.58479	9.3402	9.27197	8.88156	8.21215	8.41334	8.55078	9.44878	7.97932	8.36364
A_43_P15173	691393	14.7764	14.7092	14.83	14.6079	14.7092	14.6034	14.7357	14.5876	14.5267	14.5502	14.668	14.5206	14.412	14.6655	14.5543	14.8519	14.8023	14.7694	14.6334	14.44	14.6613	13.5203	13.5774	13.6304	13.8852	13.8661	13.9457	14.0255	14.0058	14.0187	14.2923	14.1451	14.1661	13.8836	14.2712	14.0374
A_43_P15198	303298	6.8111	6.87223	6.84081	6.54993	7.03195	7.06989	7.52984	7.36925	6.94996	6.48052	6.80855	7.0866	7.30086	7.00136	6.69676	6.77007	5.88976	5.77081	5.9733	5.78899	5.53341	5.53946	5.86273	5.58583	5.21339	5.36206	4.92173	4.23839	4.88716	5.21492	4.61845	4.33675	4.17525	4.23065	4.53134	5.14268
A_43_P15205	501099	12.8922	12.999	13.0595	13.0851	13.131	13.1715	12.9299	12.9856	12.8596	12.9068	12.7198	12.6793	12.1062	12.1545	12.3983	12.3995	12.4044	12.3444	12.3858	12.4065	12.4297	11.9005	12.2713	12.1411	12.0353	12.0597	11.8142	11.9276	12.0126	12.0041	12.0793	12.0699	12.1809	12.2585	12.3381	12.1115
A_43_P15228	94202	7.71167	7.91151	7.76926	8.76613	8.48675	8.67937	8.79263	8.46186	9.50887	8.89631	8.70694	8.55707	8.35234	8.13543	8.61291	8.48542	8.71297	7.98829	7.87211	7.96107	7.5324	7.69986	7.67796	7.44123	8.78894	8.59017	8.22651	8.11361	8.11857	8.6895	8.39438	8.39246	8.47502	7.42743	8.71021	8.10415
A_43_P15231	29309	14.1033	14.1	13.8899	13.9992	13.9618	13.977	14.0846	13.9232	13.9927	13.915	14.0134	13.8581	13.6259	13.8404	13.7741	14.0096	13.8695	13.827	13.7658	13.6673	13.7965	12.6539	12.6092	12.5645	12.62	12.6871	12.6345	12.8526	12.848	12.9907	13.3554	12.9732	12.8946	12.5133	13.0328	12.7591
A_43_P15245	24603	10.9691	11.0265	10.9198	10.9527	11.2375	11.2362	10.9527	11.2743	11.3166	10.9769	10.7968	10.618	10.7107	10.9742	10.8243	10.9225	10.9808	11.2226	11.4261	11.444	11.4793	10.6075	10.6031	10.9008	10.2488	10.1581	9.95672	9.98573	9.98519	10.0623	10.0859	9.95025	9.84696	9.45939	10.2374	9.72691
A_43_P15246	24695	8.31439	7.88653	8.46003	8.16239	8.6364	8.66324	8.29586	8.30802	8.12252	8.37042	8.23477	7.89172	7.15436	7.92184	8.34388	8.59196	8.33622	7.97645	8.17073	7.71382	7.89881	7.02672	6.9796	6.57313	6.91394	7.24992	6.6605	8.6728	8.25655	7.72917	7.62421	8.17259	8.47818	7.63136	8.41248	8.3076
A_43_P15253	25464	7.36925	7.20209	7.79395	7.49251	7.54937	7.4326	7.24628	7.55138	7.04898	7.49328	6.67402	7.7778	8.04798	7.54797	8.59926	7.77226	7.17759	7.89881	8.1628	8.95593	8.57334	8.22239	8.16324	8.75549	7.78203	7.98021	7.81006	7.84929	8.08549	8.26857	8.116	7.73091	7.70983	7.45788	8.46097	8.31594
A_43_P15259	25625	10.1284	10.1233	10.1485	10.1261	10.2139	10.0874	10.3382	10.3193	10.5307	10.3652	10.4683	10.4007	11.2502	10.8172	10.9026	10.7266	10.5973	10.5409	12.0267	12.4348	11.8997	11.218	11.1429	11.5476	10.8398	10.944	10.8703	10.6134	10.3966	10.8249	10.5099	10.5081	10.5123	10.2476	10.9495	10.7656
A_43_P15264	24530	6.64609	6.54538	7.13913	7.04213	6.98317	6.92985	6.73041	6.67756	6.73178	6.96919	6.76097	6.75648	7.62596	7.20659	7.15691	6.95495	6.45341	6.80599	6.94337	7.19597	7.33598	8.18177	8.33113	8.33479	8.30667	7.26855	7.23368	7.42084	7.16666	7.42835	7.98225	7.91999	7.49328	7.56658	8.09723	7.70584
A_43_P15265	24675	10.4286	10.4196	10.486	10.6134	10.4559	10.5659	10.4291	10.3618	10.4528	10.1618	10.4565	10.4671	9.59024	10.3646	10.6674	10.2843	10.5733	10.3519	10.33	10.1146	10.1837	9.35946	9.45263	9.44549	9.58374	9.81673	9.81938	9.89586	10.0308	9.93096	9.95617	10.1709	10.1278	10.2678	9.96675	10.2003
A_43_P15267	25233	8.65288	8.84122	8.78032	8.51073	8.25222	8.15301	7.95664	7.89752	6.70506	8.07763	8.0643	8.28835	8.07487	8.2713	8.11557	7.63479	8.29684	8.15833	7.83111	6.71949	7.41193	8.06172	8.04221	7.44685	8.3642	8.05406	8.12082	7.60058	7.78099	7.36522	7.3092	7.62498	7.39504	8.60467	7.13718	7.75865
A_43_P15275	29645	8.20255	7.76971	8.20979	8.71158	8.11948	8.43468	8.62294	8.23477	8.5273	9.18337	8.49572	8.82724	8.02195	7.76926	8.63587	8.25878	8.3358	8.51666	8.59561	8.55509	8.65333	8.41248	8.59473	8.70174	9.14015	8.82916	9.21754	8.72432	8.56188	9.32637	8.95273	8.53976	9.02838	8.08679	9.21172	8.55298
A_43_P15281	246334	2.3686	3.25603	4.25776	2.96801	2.77093	3.10136	2.63868	3.55781	3.76415	1.90689	2.37309	2.6202	6.99543	3.0292	4.25419	3.25152	4.00296	3.55294	3.84726	2.76707	3.66323	6.22275	6.3742	6.0444	7.26136	6.81356	7.5689	7.83335	7.69516	7.86563	7.48895	8.1611	7.95664	7.35039	8.26354	7.80428
A_43_P15292	64529	14.8367	14.6809	14.6915	14.6265	14.5898	14.7832	14.7217	14.6244	14.6895	14.6373	14.5658	14.5876	14.5915	14.5368	14.5658	14.7623	14.7016	14.8765	15.0029	15.315	14.8922	16.305	16.2368	16.6048	15.4144	15.647	15.3678	15.3819	15.6032	15.5946	15.3751	15.3484	15.3314	15.03	15.409	15.2231
A_43_P15304	81504	9.27053	9.48951	9.47701	9.23998	9.27053	9.22751	9.16722	9.12852	8.55202	9.01161	9.01069	9.07132	8.41584	8.83219	8.96966	8.70081	8.76211	8.57742	8.65891	8.2607	8.39813	8.64122	8.48061	8.40711	8.55298	8.48769	8.50063	8.2397	8.48201	8.27177	8.1813	8.36816	8.17587	9.10084	8.06172	8.48624
A_43_P15317	83511	6.65264	6.69619	7.00273	7.23972	7.2994	6.91598	7.58883	7.75716	7.60526	8.59606	7.46818	7.55226	7.06905	7.88451	7.77884	7.48541	7.39332	6.72465	7.44123	7.20612	7.67662	7.37857	6.77212	6.7579	6.5512	6.6996	6.84375	7.66028	7.6743	7.63761	6.82233	7.21975	7.17933	7.22977	6.88122	6.69081
A_43_P15319	29526	7.38149	7.21202	7.0526	7.46861	7.42653	7.31227	7.5781	7.35126	7.72566	7.39169	7.45973	7.3477	6.78238	7.72566	7.45598	7.01476	7.03789	6.79421	7.07481	7.0535	7.22128	5.95333	6.15015	6.19851	5.9586	6.07015	6.05626	6.67317	6.87262	6.87048	6.35344	6.27086	6.66903	6.47105	5.94548	5.80375
A_43_P15335	84489	5.7112	5.52632	5.86948	7.35724	6.49414	6.10884	6.73932	7.17233	7.17233	7.30787	7.25673	6.75251	5.61336	5.68278	6.25119	5.8249	5.91859	6.27653	5.69628	6.07552	6.19677	5.12202	5.18662	4.98367	6.68579	5.49995	4.85827	5.233	5.21533	4.48946	4.71765	5.35262	5.32997	5.31013	5.64616	5.33667
A_43_P15344	114630	14.5303	14.4871	14.4494	14.3294	14.3947	14.2635	14.659	14.594	14.1364	14.5187	14.5385	14.4996	14.2531	14.4943	14.3457	14.2546	14.1033	14.1574	14.1341	13.6005	14.0934	12.4103	12.4662	12.2945	12.6905	12.7558	12.604	12.5567	12.6518	12.6255	12.776	12.1527	12.3342	12.5899	12.1125	11.959
A_43_P15355	170587	14.3775	14.3691	14.2872	14.3205	14.3672	14.3048	14.3758	14.2471	14.4655	14.2436	14.3242	14.2729	14.2398	14.2349	14.1364	14.4006	14.3584	14.3653	14.5502	14.4514	14.5776	13.4693	13.5343	13.411	13.5879	13.8546	13.7455	13.4153	13.4604	13.5372	13.9198	13.4425	13.5745	13.1949	13.5044	13.2669
A_43_P15356	154968	5.83909	5.82121	5.78195	5.80067	5.70024	5.84763	5.82568	6.02638	6.50366	6.15468	6.25188	6.24793	6.37367	6.00795	6.02638	6.16753	6.55652	6.34082	6.68915	7.36565	6.94832	6.42556	6.77136	6.36328	7.61891	7.33892	7.36565	7.29896	7.00389	7.36654	7.59965	7.41409	7.3925	6.59344	7.22128	7.38034
A_43_P15406	24417	10.8938	10.1794	9.71773	9.62244	9.85066	10.0847	9.24204	8.39056	9.94553	8.72543	7.59965	9.22194	7.23467	6.99622	8.50598	8.38158	7.83561	8.26164	6.92933	6.64569	7.03742	7.33799	7.76099	9.45419	6.99181	7.75102	6.78897	5.55186	8.49484	8.10138	7.97747	5.98978	8.643	8.38158	8.49981	8.50826
A_43_P15416	191571	3.16918	3.2448	2.37442	2.03804	3.2444	3.34915	2.64218	2.8868	2.03817	2.95847	2.49039	1.9932	2.37074	1.9554	1.90168	3.15549	2.83324	2.65265	2.19405	2.68175	2.54593	5.04869	4.38306	4.90744	4.8655	5.90185	5.57116	5.90218	5.33581	5.68933	5.77118	4.97496	5.52744	4.28664	6.29243	6.37884
A_43_P15424	59326	6.70463	6.69166	6.801	7.37904	7.3865	7.01476	7.09758	7.08849	7.38547	7.23911	7.0518	6.91559	6.65181	6.64175	7.27481	6.82095	6.67593	6.64698	6.71855	6.85473	6.91721	6.40808	6.53784	6.35344	6.77947	6.18833	5.95289	5.51705	5.23826	5.47745	6.03683	5.60698	5.41718	5.70312	6.18607	5.63908
A_43_P15426	60395	6.8023	6.8111	7.00859	6.50126	6.70679	6.88205	6.46321	6.65478	6.56165	5.76416	5.97582	5.9205	5.88313	6.64252	6.30081	7.07569	6.3242	6.56534	6.5561	6.99265	6.53357	5.61019	6.06185	5.59234	5.48786	5.52552	5.72766	4.61712	4.90382	4.88409	5.28181	4.93488	5.1192	5.34323	5.80718	5.62531
A_43_P15427	24769	3.54358	2.35506	3.21166	2.52262	2.05832	2.63571	2.57384	3.12819	2.88544	2.05352	2.71146	2.40274	4.58387	2.78688	2.74997	3.18553	2.98955	3.22935	3.33537	3.15011	3.50903	4.44265	5.35515	5.1352	5.65778	4.58061	4.74234	4.21287	6.17873	4.86037	4.8613	4.72867	5.34758	4.65959	4.96383	7.04898
A_43_P15432	116691	5.45726	5.80669	5.96826	5.74039	4.84387	5.19603	5.19234	5.41475	5.17043	5.67196	6.32741	6.06364	5.62716	5.86902	6.1844	6.02304	5.93721	5.72838	5.49027	4.91564	5.42734	4.39806	4.47368	4.4449	4.89669	5.16462	5.16146	4.14965	4.18735	4.13002	4.39229	4.64081	4.36155	4.4461	4.71231	4.54413
A_43_P15484	116720	3.76912	4.63674	2.939	4.20038	4.02059	4.11104	5.03799	5.00393	4.67714	5.60187	6.32094	5.15829	6.89139	7.15436	4.71152	6.29713	5.81729	5.92146	4.87345	4.25091	6.30926	3.52871	3.55747	1.87529	2.61237	2.18182	1.89213	2.07911	1.907	1.85355	1.89585	1.88429	1.86611	1.88498	2.42157	1.87907
A_43_P15498	25753	7.59017	7.88179	7.08528	6.92053	7.69097	7.17978	7.38214	7.54677	8.19742	7.34328	7.05663	6.84125	10.8318	7.3031	7.15775	7.5117	7.8265	7.17933	7.98557	7.81469	8.92246	11.6982	12.0767	13.2594	14.2217	15.143	14.7951	15.4416	15.9473	15.2536	15.1691	15.2467	15.7898	15.4713	15.0029	16.0737
A_43_P15536	24481	3.28436	2.24535	3.11802	2.85483	1.91026	1.97897	3.06462	2.92428	3.25463	1.97295	2.43598	3.52311	2.14184	2.16149	2.75392	1.89968	1.9404	1.95509	1.96306	2.92943	2.97262	2.05981	2.59649	2.82456	2.8521	3.55076	3.0745	4.79133	4.26052	4.53229	4.03117	4.10628	4.68611	4.2253	4.14331	3.94397
A_43_P15544	59264	3.32179	2.05206	2.67473	2.80631	2.01176	2.64218	3.04282	2.277	1.92898	1.89346	2.65173	2.26065	2.37746	1.84592	1.84062	2.57972	2.97193	2.24535	2.71703	2.7779	3.18294	2.9756	4.52744	3.08882	4.70761	4.86171	5.11028	2.69284	3.29712	4.2631	3.67937	2.05476	3.45065	3.2343	4.18776	2.75643
A_43_P15570	64351	8.61657	8.51523	8.44556	8.35331	8.55345	8.35082	8.44277	8.45498	8.53824	8.33113	8.4191	8.41958	8.59473	8.34847	8.31499	8.3708	8.53536	8.46864	8.64166	8.68697	8.45628	9.94187	9.57579	9.65262	9.62828	9.67717	9.69886	9.52643	9.35993	9.39735	9.32227	9.31436	9.33605	8.81257	9.35577	9.30913
A_43_P15577	79434	9.41058	9.33706	9.39258	9.20484	9.11182	8.84725	8.93135	8.90397	8.06294	8.87114	8.94329	9.10485	8.89851	9.16767	8.94565	8.97775	9.03326	9.10533	8.63985	8.2874	8.5831	8.46554	8.36364	8.2065	8.65844	8.57334	8.59515	8.06882	8.3044	7.81323	7.86871	7.84183	7.53557	8.38891	7.27156	7.67348
A_43_P15613	84423	10.9971	10.6863	10.7171	10.8612	10.7625	10.8513	10.7095	10.4269	10.9931	10.662	10.9605	10.9162	10.4191	10.9617	10.734	11.0175	11.1065	10.5931	10.3401	10.3131	10.6102	8.79402	8.61983	8.36471	8.03976	8.3358	7.96107	7.98358	7.82785	7.92853	8.123	8.23733	7.92575	7.38214	8.02069	7.35039
A_43_P15620	114089	5.03422	5.20736	5.35771	5.34444	5.1192	3.40711	4.51275	4.53392	4.57379	4.76069	4.68952	3.92829	4.02279	4.35385	4.97088	5.09303	4.88289	4.79398	4.94027	4.37425	4.8251	3.72437	4.14373	3.95208	3.85971	4.13321	3.1317	3.78192	3.68322	2.97787	3.58014	3.14356	2.95124	4.17873	3.91923	4.29755
A_43_P15627	25583	4.52453	4.50167	4.02994	4.6673	4.701	4.63913	4.8251	4.5643	4.3947	4.49971	4.44894	4.73612	4.47498	4.69693	5.63873	4.36068	4.61424	4.29835	5.82356	4.03673	4.91962	4.28495	4.75442	4.7723	5.11203	5.08856	5.17043	5.25128	5.44006	5.30139	5.63038	5.24741	5.62011	5.05106	4.66801	4.64567
A_43_P15638	116640	4.30996	4.41017	5.34649	4.08173	3.9288	4.78535	4.20904	5.03219	4.67098	4.42349	3.41264	4.95513	4.09039	3.36324	3.70085	3.60189	1.81488	3.18383	6.84212	8.35908	7.39017	7.98687	8.26354	8.87589	6.33467	6.87091	6.49254	7.06778	6.71549	7.27197	6.0912	6.11831	5.86195	6.58733	6.06721	6.77007
A_43_P15654	114244	7.81757	7.59432	7.63442	7.09516	7.57293	6.57558	6.9756	6.96631	5.30214	7.03145	6.839	6.60325	6.39191	7.2332	6.4039	6.8019	6.7626	6.7469	6.01047	4.20547	5.78276	6.17596	6.12873	6.10321	5.68113	5.91577	5.51546	3.94912	4.37502	3.21656	3.89804	3.69626	4.30045	4.38972	3.48702	4.16458
A_43_P15665	25244	12.1099	12.0801	12.1527	12.4174	12.1698	12.188	11.9537	11.822	11.7773	11.9206	11.9757	12.0197	12.0241	12.2659	12.0076	12.3846	12.2761	12.3676	12.1611	11.9616	11.8663	11.0783	11.2279	11.001	11.9307	11.8847	11.8094	11.5437	11.6661	11.4547	11.9162	11.6903	11.7341	11.6013	11.5312	11.5013
A_43_P15727	83469	6.90507	7.15168	7.46415	7.46918	7.16666	7.16074	7.36925	6.96589	6.28293	7.3302	6.95418	7.29409	7.63874	7.08349	7.13355	6.82489	6.6154	6.82489	6.85118	6.30362	6.86405	7.80006	7.80341	7.30527	8.2065	8.19364	8.53536	8.7781	8.48345	8.49789	8.11557	8.3412	8.33428	8.59561	8.07973	8.38303
A_43_P15750	54249	10.8372	11.3059	11.1026	11.242	11.8017	11.2008	11.3089	11.1057	11.1411	11.3747	10.5573	10.7493	12.8872	11.7493	11.0544	12.0888	10.8847	11.7651	11.8354	11.9723	12.1809	11.9976	11.7796	11.757	12.34	13.0811	11.9702	12.3381	12.3434	12.0437	11.9906	12.2697	12.6301	10.9113	12.2405	11.3382
A_43_P15775	317399	10.5532	10.3913	10.3371	10.3872	10.3508	10.225	10.2762	10.2985	10.2614	10.454	10.484	10.3574	11.3946	10.4619	10.5555	10.5594	10.8612	10.9703	10.8754	11.3195	11.1423	10.9076	10.789	10.8834	11.5408	11.4509	11.4882	11.2146	11.1171	11.2482	10.9484	10.942	11.1191	11.3465	10.8649	11.1902
A_43_P15791	65131	10.2031	10.3443	10.0426	9.31902	9.94082	10.1744	9.90651	9.94343	10.607	11.4343	11.1947	11.1009	10.6638	10.9106	10.1316	10.8236	10.7424	11.3548	10.8331	10.7872	10.6486	9.68513	9.72903	10.9094	8.8825	8.91773	9.28775	8.73472	9.39008	8.10187	9.18627	8.68034	8.72856	7.8554	9.45068	9.0399
A_43_P15812	50565	10.4878	9.95672	10.5696	9.49778	8.88431	8.81072	8.4081	8.2174	7.91405	8.89583	9.31628	9.50434	9.5893	9.54044	8.8296	9.20484	9.0495	9.70166	8.13119	6.90142	8.02195	11.2969	10.4636	10.8703	10.2995	11.0946	11.0462	10.5213	10.8298	10.486	10.1719	9.65107	10.1205	9.04302	9.59777	9.51133
A_43_P15824	25366	7.75354	8.16324	8.18715	8.45498	8.19096	7.99321	8.00331	7.95197	7.35632	7.23646	7.26136	7.28374	6.57181	6.98426	6.5061	7.69238	7.5454	7.68805	6.98236	6.69756	7.1682	6.36853	6.61625	6.96877	6.27171	5.86902	5.87933	5.33667	5.1253	5.23526	6.11718	6.28816	6.11215	6.50863	6.14729	6.58733
A_43_P15866	171494	6.2116	6.06639	6.15789	6.06848	5.74528	5.49717	5.69588	5.46023	5.02757	5.25093	5.51296	5.67476	5.81693	5.617	5.52514	5.80985	6.13375	5.9777	5.26174	5.50585	5.31619	5.73567	5.77003	5.67398	5.61789	5.67722	5.54075	4.83234	4.99424	4.79566	5.4837	5.10192	5.0118	5.85625	5.1208	5.42249
A_43_P15884	117548	9.94133	9.76539	9.9314	9.92891	10.2378	10.0091	9.76633	9.69233	10.8121	9.51035	9.51445	9.47168	8.57103	8.98957	8.81713	9.18482	9.17247	8.67233	8.85464	8.98646	9.20919	9.39053	8.91773	9.93046	8.67563	9.47	9.00974	9.47582	9.17052	9.65505	9.88287	10.1267	10.1092	8.83772	10.1698	9.74085
A_43_P15904	295279	8.32093	8.54025	8.28165	8.35003	8.21124	8.8149	8.16521	8.23161	8.53076	8.14529	7.87742	8.03627	9.55937	8.62908	8.03039	9.11182	8.6737	9.58313	9.43319	10.0191	9.59191	10.7202	10.7095	10.617	10.1846	10.772	10.2696	10.1832	10.8494	10.7107	9.91563	9.9617	9.79339	9.09911	10.3287	10.7036
A_43_P15918	266780	4.91274	5.34876	5.53946	4.68563	5.24456	5.31486	5.02796	4.94635	4.90144	3.5253	4.15549	4.21287	3.58538	4.14536	4.40116	4.65592	4.70834	4.8056	5.55271	5.67954	5.51053	4.35156	4.94889	4.53851	4.15085	4.27183	3.81237	3.55626	2.67115	3.15011	3.83899	4.09566	3.27245	3.4307	3.28193	3.65266
A_43_P15932	25133	5.65136	5.89098	5.52589	5.43407	6.13251	5.33089	5.25462	5.71367	4.62801	4.82716	5.49178	4.85276	4.37502	4.16789	5.33832	4.3835	4.76898	4.92933	5.91859	5.95333	5.93577	3.23991	5.07407	5.14752	4.14678	3.87467	4.268	4.1804	3.74757	4.91108	4.57872	5.26456	3.78114	5.27598	4.75658	4.78535
A_43_P15942	54242	6.18737	6.63364	5.8439	5.58167	5.13915	5.80424	5.74114	4.98367	6.12031	5.74039	5.35812	5.70535	4.81817	5.5479	5.42046	6.64569	6.39869	6.49803	5.96342	5.56275	5.56998	5.24671	5.27801	5.04702	5.31863	5.20286	5.04869	5.81693	5.32156	5.50585	5.25582	5.31526	6.02097	4.81083	5.51335	5.12575
A_43_P15965	29623	4.39637	4.85276	4.77681	5.17706	4.19675	4.27535	4.51052	4.2631	4.65267	4.20631	4.70883	4.06215	3.90761	3.81151	3.83691	4.02769	3.41517	2.95085	5.16062	5.49505	5.26021	5.17662	3.57532	4.08515	4.07705	4.13002	4.66225	6.61158	5.83312	6.50323	5.08332	5.30028	5.71959	5.02642	4.53726	3.89916
A_43_P15980	89805	7.76235	7.52231	7.56191	7.22856	7.42309	7.57152	7.38149	7.17111	7.19117	7.38214	7.06482	7.03663	7.23517	7.55968	7.41765	7.29765	7.68666	6.69895	6.96061	6.98544	7.29009	6.32047	6.22915	7.1168	5.91615	6.07873	6.17146	5.18093	5.47546	5.88015	6.22832	5.53341	5.24105	5.68733	6.08738	5.93975
A_43_P16095	315571	4.2211	4.34642	4.90454	4.27825	3.73446	3.81417	4.41575	4.93338	2.78644	3.33975	5.10224	3.76818	3.32832	4.22405	4.04685	3.53051	4.43446	3.57163	4.34394	4.29755	4.40524	3.4455	5.91228	2.8868	2.7124	2.27968	2.71358	3.53003	4.20411	3.9899	2.43339	3.63644	3.89804	3.14401	1.97352	2.02644
A_43_P16168	246297	5.86614	5.73129	6.13492	6.07631	5.80508	5.43916	5.58295	5.92829	5.22947	5.7302	5.44906	5.32112	4.66927	5.00352	5.34444	5.52186	5.28137	4.8943	5.08302	5.08856	5.36042	5.24341	5.45684	5.32554	5.1352	5.17505	4.81781	5.14444	4.79087	5.14306	4.91805	4.80647	4.6303	4.42183	4.40524	4.40883
A_43_P16232	79247	5.52186	5.45436	4.85276	5.69297	6.35952	5.64527	6.35124	6.50915	6.7696	6.76648	6.50284	6.37114	5.61627	6.45544	6.63032	6.45864	6.66989	6.1627	5.76503	6.24174	6.59679	5.01219	4.95923	5.04204	5.36292	5.19719	5.37406	5.75705	6.55156	5.88701	5.9586	5.85716	6.26955	6.2579	5.33667	5.27553
A_43_P16374	641659	4.30695	4.50079	4.15816	4.22201	4.05608	3.48622	3.94298	3.44633	4.15332	4.33306	4.38563	4.18372	3.98097	4.63868	4.51012	4.04094	3.60361	4.07074	3.59575	4.13367	3.70782	2.68333	3.0526	3.64308	3.07227	2.42198	2.91757	3.55917	4.1175	3.46305	4.40483	3.39899	4.26435	3.61467	3.06188	2.24918
A_43_P16393	57022	5.19869	5.6007	5.45986	5.36649	5.47596	5.06993	5.23826	5.35638	5.16217	5.0284	5.49863	5.81838	5.59644	5.84834	5.80669	5.25662	5.60562	5.5354	5.33476	5.21149	5.30214	5.6703	6.2116	5.54325	6.46616	6.28012	6.24174	6.47143	5.97933	5.86739	6.54579	6.54415	6.18651	6.44167	7.18233	6.78555
A_43_P16449	294754	10.6017	10.7808	10.6589	10.7625	10.782	10.7684	10.724	10.8823	11.0923	10.999	10.8943	11.2025	11.7741	11.0564	11.3444	10.9514	11.2132	11.4671	11.6242	12.3151	11.6693	12.2534	12.482	12.2877	12.4093	12.3597	12.5719	11.9331	12.0699	12.1036	11.667	11.8273	11.7635	11.7061	11.8934	12.1257
A_43_P16469	365024	8.18497	8.13774	8.01609	8.04265	7.81507	7.21504	7.59472	7.33484	5.91656	7.20566	7.31142	7.31675	7.08349	7.48939	7.01806	7.42309	7.64267	7.47122	6.81844	6.43485	6.69931	7.30962	7.33484	7.37433	7.13316	7.21453	7.16867	6.5061	6.70595	6.48224	6.25884	6.47232	6.30165	7.75295	6.18651	6.71007
A_43_P16471	309194	5.12	4.6952	4.90835	4.54591	5.01308	4.29238	4.67835	5.11881	2.929	4.14156	4.40805	4.03367	5.1253	4.71311	4.48243	4.73207	5.5959	5.34844	4.74741	4.66643	4.9878	5.74114	5.59193	6.00963	5.88976	5.95582	5.95384	5.14799	5.17328	4.78285	4.99871	4.87253	4.93408	5.82179	4.73367	5.19603
A_43_P16491	366474	9.58582	9.15131	9.50246	9.05465	9.1638	9.67599	9.55551	9.34273	10.0176	9.44283	9.40505	9.55032	10.4974	9.51133	9.2372	9.48352	9.19549	9.81309	9.52494	9.46044	9.61614	10.6968	10.7631	10.4458	9.92229	10.1497	9.78246	11.2803	10.9335	11.3702	10.6109	10.95	11.1155	10.5914	10.7524	10.6344
A_43_P16529	299626	9.98353	10.5093	10.1368	9.89534	10.1082	10.7544	11.1601	10.8348	11.503	11.3557	11.9409	11.679	10.4418	10.8715	11.0749	9.96472	10.2003	10.5194	9.48457	9.76844	9.17508	10.4884	10.095	10.8348	10.0719	10.0232	10.4969	10.3276	10.52	10.5477	10.0533	10.4298	9.74461	9.56297	10.1238	10.3607
A_43_P16541	298443	4.91019	4.80055	4.84073	4.72789	4.23964	4.37927	4.08642	4.42618	4.65592	3.91798	4.74817	4.77104	4.26705	4.30996	4.71081	4.81701	5.02369	4.75038	2.92559	4.70672	3.03675	3.17006	4.34144	4.12018	4.06991	2.94633	3.81858	2.90469	3.00118	2.84741	3.95333	3.83057	3.98521	3.33235	4.38433	4.527
A_43_P16547	361568	12.1319	12.2281	12.4307	12.4005	12.5228	12.4696	12.3191	12.4359	12.5685	12.4538	12.3588	12.3921	13.7551	12.1925	12.3588	12.5567	12.4739	12.6559	12.5478	12.9345	12.6619	13.7518	13.7624	13.5833	14.0846	13.8695	14.0462	14.1275	14.0271	14.1559	14.1873	14.1625	13.977	13.8899	14.3634	14.1482
A_43_P16599	500629	10.0448	10.2357	10.0863	10.3652	9.93096	9.94553	9.9352	9.89157	9.2074	9.62725	9.8417	9.8417	9.08692	9.83647	9.97451	9.9524	10.1023	9.98293	9.052	8.84122	9.25035	8.92906	9.02037	9.17508	8.76167	8.67842	8.59926	8.67652	8.89716	8.45628	8.64631	8.72856	8.83219	9.52494	8.37627	8.80084
A_43_P16600	362826	6.21507	6.02686	6.19436	6.53433	6.24463	6.62287	6.24709	6.51952	6.26125	6.23484	6.56981	6.92502	5.93508	6.23031	6.40343	6.42503	5.74362	6.05427	5.99464	5.86141	5.99725	5.8439	6.33281	5.53583	5.79555	5.38512	5.39159	5.90424	5.72811	5.63273	5.52067	5.23333	6.06025	5.71001	4.95431	4.66339
A_43_P16642	312826	9.36383	9.50931	9.40346	9.4215	9.52643	9.64684	9.36044	9.25756	9.96577	9.28172	9.33807	9.31537	9.34428	9.21559	9.15919	9.312	9.17208	8.9859	9.73111	10.0726	9.66327	9.8888	9.77979	9.90651	10.1767	10.1172	10.2139	10.2482	10.1152	10.1832	10.5057	10.5341	10.5752	9.81367	10.6894	10.5117
A_43_P16646	300988	11.4912	11.4614	11.5483	11.4859	11.6525	11.8256	11.5281	11.4671	11.525	11.6593	11.5819	11.6289	11.7609	11.8042	11.6484	11.9666	11.9383	11.9417	11.6202	11.9545	11.9283	13.0745	12.9055	13.2389	12.8077	12.752	12.7993	12.685	12.6124	12.5354	12.6051	12.4548	12.4275	12.2041	12.6124	12.5974
A_43_P16688	291852	4.86635	5.25295	5.19067	5.09633	5.02523	3.97169	4.57951	4.28247	2.88597	3.67305	4.23149	3.89201	4.23065	4.09858	4.03937	4.48467	5.11369	4.55267	3.26011	3.03366	3.23908	4.68519	5.01941	5.54629	4.80778	4.80214	4.65342	3.53685	3.32698	3.6853	3.33841	3.83648	3.52955	5.28181	3.84083	4.47757
A_43_P16710	306182	12.3131	12.3226	12.4114	12.5432	12.377	12.3334	12.3092	12.2059	12.1725	12.2021	12.2067	12.2593	12.4317	12.3465	12.3823	12.5511	12.5062	12.5753	12.6082	12.6311	12.6994	13.4212	13.5233	13.4969	13.5203	13.5556	13.5358	12.8699	12.9405	12.7772	12.972	12.8382	13.015	12.7208	12.4619	12.8195
A_43_P16725	291784	10.7208	10.8715	10.7727	10.59	10.6284	10.7082	10.5031	10.4607	10.1436	10.5278	10.7437	10.7394	9.86725	10.6837	10.8336	10.7472	10.9637	11.0089	10.3842	10.4782	10.5111	10.1342	10.1587	10.1599	9.85349	9.74846	9.77494	9.3204	9.51959	9.2971	9.69632	9.40957	9.3308	9.60022	9.45996	9.44659
A_43_P16751	500199	13.1647	13.1605	13.1185	13.144	13.0915	13.0915	13.1059	13.0069	13.0877	12.8396	13.0945	12.9324	12.8667	13.0351	12.8884	13.1729	13.2251	13.1842	12.6916	12.7107	12.881	12.3119	12.374	12.4275	12.3846	12.4255	12.3209	12.2077	12.2731	12.2226	12.3616	12.195	12.3074	11.9784	12.0353	12.2119
A_43_P16762	361274	6.17681	6.47753	6.18737	5.7932	6.03056	5.80826	5.83624	6.02979	5.97627	5.38132	5.82704	5.34149	6.49846	5.82121	6.1358	6.16471	6.01047	6.27541	5.96217	5.9931	6.17397	9.46518	8.92663	8.89446	8.54161	8.79063	8.8332	9.24847	9.12946	8.9603	8.82768	8.93396	8.96358	8.41102	8.90497	9.03037
A_43_P16769	298377	8.29637	8.03886	8.05956	7.97072	7.96332	7.94971	7.93305	7.89312	8.00976	8.12082	8.47308	8.44937	8.32868	8.86872	8.72454	8.8643	9.2243	9.13322	8.26437	8.10415	8.14217	7.87211	7.44637	7.48541	7.50019	7.33436	7.33249	6.8111	6.86269	6.72349	6.66833	6.82311	7.09141	7.16666	7.08091	7.12982
A_43_P16772	683897	14.3123	14.1187	14.1852	14.2888	14.1909	14.2856	14.1019	14.0222	13.991	14.0983	13.8852	13.9007	13.5203	13.8047	13.759	13.8899	13.8031	13.6738	13.4618	13.1715	13.5159	12.1411	12.3983	12.4662	11.7685	11.8934	11.7852	12.1492	12.2697	12.1959	12.8504	12.6648	12.7159	12.5567	12.8724	12.6311
A_43_P16804	298098	9.59508	9.52328	9.47121	9.60567	9.80763	9.76101	9.66611	9.64684	10.3519	9.41986	9.60622	9.54195	9.76331	9.45367	9.34323	9.94965	9.83262	9.63682	10.5266	10.5791	10.2774	10.1002	10.0336	10.4678	10.1531	10.4636	10.4035	10.436	10.2738	10.4258	10.7113	10.782	10.8298	9.83647	11.1423	10.7644
A_43_P16919	304850	7.06618	6.85283	7.04475	7.01618	6.55652	6.51862	6.55954	6.39837	6.46278	6.4563	6.17023	6.32493	5.81597	6.06494	5.98563	6.2595	6.30926	6.03808	6.30404	6.7588	6.78754	6.18187	5.98639	6.58648	6.44382	6.20534	6.20492	5.39807	5.39084	5.74602	6.02304	5.86236	5.74928	6.32741	5.83871	5.87628
A_43_P16967	297096	4.0184	4.22583	4.56529	4.40116	4.51369	5.92829	4.66195	4.10112	3.6421	4.23238	4.48596	5.0223	5.6857	4.64728	2.96489	4.52371	4.05799	4.36239	4.5544	5.67312	5.24894	7.16191	7.0301	7.03789	7.51595	7.67709	7.01126	7.17835	6.64214	6.36546	6.6623	6.44465	6.00024	6.21896	6.08179	6.71363
A_43_P16992	361215	10.7538	10.8708	10.6429	10.789	10.4528	10.4872	10.5561	10.4234	9.42703	10.4405	10.4355	10.4641	9.56197	10.4506	10.4169	10.4446	10.4291	10.454	9.73681	9.42203	9.70758	8.90607	8.89894	8.93085	8.66197	8.68336	8.51813	8.11506	8.62814	8.17073	8.38934	8.19796	8.3431	9.378	7.83467	8.33337
A_43_P17005	313200	11.3408	11.4912	11.2635	11.0169	10.7591	11.0206	11.1128	10.9088	9.84804	11.083	11.1429	11.1091	11.0061	11.4836	11.0674	11.3019	11.1947	11.5005	11.048	10.4935	11.1834	9.80544	9.7906	9.07088	9.79107	9.604	9.45563	9.35326	9.84851	9.22194	9.61472	9.18718	9.10224	9.72635	8.53206	8.94196
A_43_P17008	296973	11.4614	11.6831	11.3297	11.0992	11.5113	11.506	11.0206	11.0244	10.6674	11.2929	11.0054	10.902	10.0008	11.0917	10.5988	10.7847	11.1743	10.7968	10.5703	10.309	10.286	9.8417	9.40303	9.36688	9.18578	9.29022	9.17102	9.1236	9.64251	9.27843	9.17102	9.53255	9.3356	10.4367	9.37679	9.4116
A_43_P17018	288308	8.5929	8.5031	8.58082	8.57334	8.14073	8.12215	8.21449	8.06386	6.65264	7.94779	8.17841	8.31832	7.70181	8.22335	8.37888	8.22554	8.3371	8.3713	7.62692	7.29188	7.744	7.45788	7.49599	7.32328	7.6107	7.38873	7.38359	6.97478	7.34009	7.00136	7.04898	7.19464	7.26002	8.11948	7.04601	7.46015
A_43_P17021	299121	11.3686	11.4321	11.4305	11.3752	11.1381	11.1339	11.1217	11.0823	10.2995	11.015	11.1492	11.1758	10.7531	11.0877	11.2031	11.1894	11.2332	11.1404	10.965	10.6031	10.8932	10.9113	10.8385	10.7089	10.6968	10.5827	10.6139	10.0096	10.2784	9.97283	10.0197	10.0548	10.1029	10.668	9.94912	10.1635
A_43_P17026	361293	10.1404	10.1985	9.8172	9.94502	9.69179	9.85195	9.75598	9.79107	9.56103	10.1184	9.67655	9.94343	9.29568	10.0127	9.76946	10.1954	10.1543	10.1815	10.278	10.2115	10.3708	10.4958	10.4035	10.2733	10.2865	9.86452	10.0919	8.9286	8.64399	8.8332	8.87304	8.30925	8.72675	8.88198	8.3076	8.55803
A_43_P17029	301113	10.9769	11.1398	11.3272	11.2354	11.5345	11.6392	11.1429	11.351	11.2776	9.94502	9.64146	9.78348	10.4112	10.8243	10.549	11.0244	10.7744	11.5044	10.3823	9.96053	10.6766	10.956	11.22	11.4681	10.7068	10.9983	10.9304	12.052	12.0336	11.8436	12.2431	12.5177	12.0721	11.6982	12.8217	12.4437
A_43_P17057	296731	5.94421	5.93888	5.58842	5.57396	5.32783	5.27638	5.44989	5.54325	5.93431	5.24494	5.80669	5.62961	5.96909	5.2521	5.81056	6.25465	5.83471	5.83471	5.89382	6.83938	6.27207	5.87589	5.50706	6.38582	6.73089	7.06905	6.88833	6.94205	6.53981	6.55878	7.09249	7.23047	7.16531	6.03404	7.41363	7.40177
A_43_P17072	305684	7.99834	8.13166	7.94919	7.84569	7.57561	7.42349	7.56755	7.50291	6.19519	7.06314	7.48541	7.66125	7.47618	7.76838	7.63136	7.62114	7.67088	7.77125	8.58971	8.35616	8.42015	9.43687	9.04901	8.91492	8.99838	9.06444	9.38529	8.30622	8.48956	8.12838	7.8701	7.90192	7.68175	8.81305	7.23694	7.94153
A_43_P17088	306582	8.17545	8.16192	8.17636	7.91189	8.07076	8.04097	7.86316	8.13589	8.20937	7.77363	8.00222	7.99223	7.97346	7.79132	7.73905	8.06212	8.116	7.81235	8.1678	7.92994	7.80787	8.15353	7.86398	8.30973	8.63037	8.61291	8.71545	9.40769	9.312	9.38895	9.21272	9.7435	9.09326	8.82139	9.27748	9.50677
A_43_P17109	308416	9.55497	9.4531	9.34273	9.49151	9.32995	9.01308	9.28775	9.052	7.87134	8.84762	9.14204	9.07686	8.93281	9.41862	8.83903	9.28425	9.34766	9.31436	8.51207	8.21315	8.451	8.88561	8.67471	8.74696	8.56552	8.41536	8.27703	7.41458	7.69557	7.34195	7.05533	7.30831	7.38214	8.42624	6.94609	7.53376
A_43_P17141	289372	11.4966	11.5446	11.3209	11.9245	11.5549	11.3074	11.4404	11.1514	9.95404	11.0312	11.1743	11.3311	10.0797	11.1111	11.3074	11.065	11.8007	11.3997	10.7054	9.99908	10.6697	9.77494	9.85784	9.80901	9.87425	9.8254	9.70865	9.19549	9.64589	9.34373	9.56103	9.5108	9.65056	10.9495	9.47796	9.58014
A_43_P17149	300088	8.29441	8.292	8.17841	8.13723	8.28025	8.13399	7.94507	7.96422	7.57511	7.73487	7.80787	7.90651	8.56832	8.0703	7.88097	8.2174	8.21124	8.38735	8.17497	8.11038	8.08414	9.3843	9.39527	9.37851	9.0664	9.12795	9.18482	8.75231	8.76346	8.70466	8.72543	8.78208	8.72497	9.43374	8.64674	8.97431
A_43_P17213	313917	7.17978	7.65819	7.07347	7.0518	7.20299	6.95846	7.52331	7.06694	7.05583	7.21153	7.17233	6.84957	7.80476	8.02889	6.89625	8.11637	8.03842	8.21973	7.8224	7.20128	7.91104	6.21763	5.82313	6.0285	5.80508	5.94885	5.62792	5.36423	5.76875	5.39807	5.6703	5.76288	5.43718	6.13296	5.84343	5.81017
A_43_P17221	295426	13.2814	13.7095	12.8845	13.115	12.8434	12.7128	12.9449	13.0479	11.7897	13.2594	12.7982	13.1185	13.6691	13.1477	12.7926	12.717	12.2515	12.0869	11.3804	9.29022	11.1655	11.2194	11.3923	11.0436	11.6824	11.1718	10.6703	12.3932	12.0484	11.9976	11.7766	11.409	11.6768	11.94	11.4591	11.3752
A_43_P17235	309816	9.63619	9.46316	9.58839	9.24157	9.55133	9.7814	9.35993	9.55756	9.82591	9.5893	8.95884	9.14899	8.84172	9.01111	8.76346	8.8332	8.77389	8.9795	9.26316	9.3843	9.37113	9.12548	9.40957	9.09615	8.55616	8.8643	8.41724	8.31832	8.10711	8.67937	8.65891	8.26354	8.28835	8.02291	8.6477	8.50362
A_43_P17271	360695	6.67438	5.64751	6.4055	7.30787	7.56371	7.62389	7.34583	7.17835	7.75446	7.60058	7.64136	7.52943	6.28892	5.89639	7.27754	6.47714	7.03698	6.59795	6.49616	7.17142	6.94158	6.61691	6.37759	6.64328	7.29053	6.7255	7.22023	8.30044	7.39677	7.82019	7.06905	7.01126	7.32786	6.66949	6.93526	7.01574
A_43_P17311	305458	5.7617	5.35293	5.47813	5.4627	5.17116	4.95882	5.25017	4.8625	2.67115	4.43578	4.8868	5.04395	4.21388	5.30398	4.79021	5.01802	5.36692	5.18301	4.00992	3.21898	4.10208	4.9365	4.75815	4.87891	4.32753	4.5055	4.03242	3.60707	3.05704	3.38145	2.90943	3.41309	3.62559	5.02757	3.79448	4.35823
A_43_P17392	307178	8.133	8.1256	8.18803	8.42768	8.11038	8.36583	8.31499	8.23018	8.54254	8.15112	8.07605	8.20499	7.75102	7.99465	8.20595	8.0643	8.16368	8.11313	7.61161	8.11135	7.86693	7.08976	7.51945	7.24491	7.46365	6.96919	6.99013	6.9083	6.71817	7.19027	7.56327	7.16947	7.49072	7.08895	7.3031	7.3808
A_43_P17410	290577	7.79769	7.60667	7.57906	7.89361	7.99556	7.89752	7.74277	7.65375	8.29483	7.57333	8.02244	7.83467	8.07076	7.83817	7.73859	7.89829	8.0609	7.97892	8.84677	9.13531	8.55908	7.88225	7.84183	8.04441	8.35703	8.45675	8.55567	8.83219	8.5615	8.8088	8.8495	8.97206	8.90031	7.85487	8.84578	8.5624
A_43_P17424	288242	7.91315	7.60326	7.52903	5.90259	7.17884	6.80778	6.63455	6.92588	7.23822	6.2584	6.15212	5.81346	6.87004	6.35514	6.11215	6.05308	6.42503	6.48133	6.65515	5.9551	6.26157	7.8618	8.20692	8.26582	5.8389	6.18697	6.31851	6.7469	6.75525	7.14259	6.82311	7.08398	7.2107	6.74019	8.04538	7.14209
A_43_P17428	362434	10.938	10.938	10.6564	10.3961	10.5231	10.3085	10.5335	10.3153	9.54156	10.4758	10.4917	10.5659	10.1464	10.7028	10.3531	10.4878	10.3759	10.6389	9.827	9.39781	10.0346	9.82486	9.74892	9.74628	9.38195	9.4116	9.27151	8.92296	9.32269	8.91413	8.75361	8.85689	8.86872	9.94646	8.89117	9.15747
A_43_P17443	311494	5.51176	5.65593	5.6074	5.33276	4.75853	5.94342	5.1403	5.27108	5.82531	5.58413	5.97155	5.89015	5.73098	5.69699	6.15579	5.95289	6.26157	5.77202	5.51546	5.44006	5.15293	4.90454	4.8123	5.05621	5.14485	5.08416	4.64168	4.58697	4.38393	4.93826	4.7723	4.54365	4.29629	4.35562	4.82343	4.79721
A_43_P17467	361898	2.84299	2.29273	3.7727	3.13088	3.12054	2.6374	3.61839	3.4588	2.78086	2.6202	2.85405	2.66824	3.4548	3.16343	3.23614	4.12063	4.1927	3.44979	2.82276	2.96666	4.11536	3.57585	4.11104	3.79134	3.93669	4.63711	4.37968	4.75853	4.58784	3.91597	4.86977	4.83653	4.77104	4.39879	4.64977	4.65511
A_43_P17478	301622	10.4495	10.8278	10.4636	10.2455	10.3068	10.2774	10.1238	10.5105	9.71163	10.5153	9.77605	9.79777	10.0394	10.0852	10.1228	9.79386	9.82223	9.68101	9.92789	9.59134	9.61768	9.92789	10.041	9.99574	9.35188	9.63999	9.55344	9.72531	9.90376	9.95459	9.85129	9.85684	10.182	10.1778	10.0555	9.97119
A_43_P17531	306868	7.24056	7.30485	7.32699	7.10712	6.96677	6.91906	7.06865	6.801	5.36456	6.63159	7.06579	6.94384	6.51664	6.75178	6.84634	6.73647	6.70039	6.76345	5.99979	5.759	6.13828	7.24723	7.46997	6.97104	7.17286	6.97478	7.09795	6.39602	6.67714	6.29585	6.49713	6.23146	6.20492	7.5351	5.99099	6.68511
A_43_P17610	366697	5.85203	5.66818	5.599	5.7952	5.81474	6.54703	5.59073	5.66003	5.58377	5.81424	5.75325	5.58209	5.55114	5.39563	5.67954	5.58049	5.59777	5.79788	5.7936	5.94132	6.12244	7.20864	6.95758	7.40835	6.89949	7.13355	6.9863	5.68733	5.72915	5.93163	5.45091	5.58049	5.32674	5.59864	6.19641	5.66482
A_43_P17697	293749	7.93182	8.36948	7.53421	8.17073	8.14842	8.55429	8.39339	8.52453	8.86911	8.83953	8.80782	8.78441	9.33852	8.71063	8.83128	9.46518	9.14899	9.25611	8.73472	8.73182	8.45049	9.44771	9.37915	8.9702	9.58479	9.49778	9.27004	9.74406	9.97503	9.85406	8.85779	9.30958	9.02079	8.12485	9.36924	9.27933
A_43_P17703	295394	10.3607	10.0567	10.1067	9.73874	10.1761	9.86829	9.85956	9.83156	9.84696	9.57078	9.85956	9.46894	10.5136	9.85457	9.43725	10.3443	10.309	9.9611	10.1715	10.3629	10.4458	10.7418	10.278	10.4788	11.5134	11.5771	11.6872	10.9782	10.9755	11.1522	11.1148	11.1533	11.3195	11.3969	10.7802	11.1608
A_43_P17714	311856	8.2102	8.15021	8.11721	8.06551	8.22016	8.18079	8.3968	8.34898	8.68697	8.2003	8.16875	8.16484	8.48624	8.31696	8.04972	8.19497	8.25747	8.05316	8.61477	8.71021	8.70466	9.43782	9.55187	8.97997	9.5893	9.74406	10.1172	9.89534	9.47701	9.63999	9.54452	9.68561	9.60931	9.52589	9.61275	9.60348
A_43_P17755	306811	8.78132	8.7639	9.2103	9.33039	8.76883	9.13832	8.83088	8.77434	8.17309	8.85038	9.09615	9.12407	8.18623	9.1363	8.62583	9.03214	8.76928	8.66742	8.14349	8.0017	8.42675	6.53539	7.59879	7.37157	7.50467	6.19162	6.72804	5.6708	5.35888	5.33667	6.36328	6.76843	6.6715	7.46861	5.82831	6.2933
A_43_P17779	294774	9.28308	9.34115	9.23482	9.53935	9.34522	9.4141	9.35188	9.29373	9.82171	9.15789	9.54927	9.29327	9.28499	9.37567	9.50677	9.75765	10.1109	9.78405	9.89776	9.96888	9.86359	9.34428	9.26037	9.30674	9.74406	9.8172	9.78656	9.96788	9.79295	9.92397	10.3068	10.2499	10.3618	9.77171	10.3697	10.3074
A_43_P17795	501181	5.52431	5.41963	6.0145	5.68807	5.71573	5.83954	5.69859	5.62716	5.45207	5.60562	5.30176	5.25859	5.01762	4.9281	5.72838	5.61243	4.80214	5.55545	5.47266	5.58492	4.82272	4.774	5.04245	4.41017	5.00982	5.60524	4.5229	3.93043	4.09039	4.83198	4.42499	3.96236	3.88692	4.38819	4.90586	4.8685
A_43_P17799	288150	10.7942	10.7082	10.6369	10.4636	10.2411	10.2494	10.2673	10.2265	9.09239	10.1284	10.2055	10.259	9.91905	10.3282	10.0709	9.94404	10.2538	10.1931	9.47	9.0937	9.52261	9.68013	9.59191	9.70693	9.45114	9.3574	9.18155	8.90699	9.13879	8.8249	8.67937	8.6495	8.72362	9.70758	8.39056	8.90784
A_43_P17839	311130	7.77363	7.86781	7.63225	7.23228	7.55558	7.53114	7.30485	7.32935	7.03617	7.07569	7.18233	7.06618	7.1088	7.21377	7.27245	7.41947	7.3219	7.44637	6.70416	6.36	6.57843	7.22349	7.43123	6.95594	6.43247	6.52926	6.40596	6.64478	6.6107	6.62287	7.03698	6.77091	6.75928	7.40006	7.33484	6.98387
A_43_P17861	300947	9.31947	9.378	9.23316	9.48298	9.27197	9.49204	9.48858	9.2532	9.52693	9.60022	9.68101	9.28135	9.29619	9.96354	9.73569	10.3818	10.4998	10.6232	9.08231	9.2971	9.42858	8.43384	8.52247	8.22512	8.0659	8.48956	8.41102	8.32868	8.16603	8.17896	8.16368	8.45134	8.09582	8.19796	8.24112	8.21545
A_43_P17902	690082	4.00838	3.452	3.48546	3.03592	4.75608	2.71951	4.55558	4.25296	4.37296	1.95032	4.16595	3.61323	4.31036	4.78981	4.66379	4.28625	3.89626	4.09782	4.02233	4.54804	4.46812	4.63463	3.48003	3.78719	4.23703	3.40436	3.97654	4.63118	5.72525	4.61755	3.90532	4.51191	4.26352	4.64168	3.80082	3.89157
A_43_P17925	303637	8.77671	8.8486	8.97068	8.86911	8.97997	9.23059	8.9256	8.90913	9.41006	8.77985	8.21406	8.72269	9.1084	8.31921	8.61209	8.92514	8.65799	8.86679	8.9013	9.12993	9.08091	10.0939	10.311	10.1272	10.4007	10.9402	11.0895	11.1298	11.4716	11.2279	11.7192	11.9005	11.8756	11.6502	11.6736	12.0085
A_43_P17926	315532	7.34678	7.38267	7.25579	6.89101	7.23101	7.33525	6.85965	6.92502	7.0614	6.68663	6.49495	6.60006	6.33917	6.98154	6.25036	6.801	6.80484	6.839	7.09904	6.98079	6.81728	6.4563	6.46985	6.48052	6.12244	6.41326	5.90792	5.48222	5.60562	5.56865	5.88393	5.71784	5.38512	4.91962	5.95333	5.57765
A_43_P17969	497815	3.75263	2.00127	2.41176	2.4842	2.04587	2.01418	2.0885	2.06695	4.81934	1.89509	1.89386	1.90803	1.89556	1.86341	1.82653	2.62563	2.03097	1.96016	4.53648	5.39042	4.60192	4.83034	5.30176	5.15909	3.98163	4.42224	5.12252	5.40012	5.66724	4.42048	4.80899	5.22654	5.05825	5.77118	5.1599	6.35696
A_43_P18010	312682	4.78196	4.53774	4.42261	4.10256	2.83237	3.70976	4.20989	3.48245	1.96256	3.25834	3.37528	3.23614	4.44265	3.19657	2.82072	3.46582	3.78809	3.31306	3.39149	3.40216	3.16258	3.19297	3.11692	3.51606	3.30983	3.38637	3.68364	3.0234	2.89901	2.63705	3.45781	3.80378	3.17887	3.42538	3.17841	3.46095
A_43_P18171	307858	8.92988	8.81072	8.74303	8.95593	8.82768	8.49194	8.74133	8.3371	7.05441	8.35234	8.39246	8.27322	7.69192	8.4672	8.14178	8.59647	8.33201	8.35957	7.91358	6.87337	7.65038	5.68452	5.78813	5.50256	5.54704	5.77327	5.599	5.25933	5.42688	5.52307	5.63437	5.67476	5.71367	6.62375	5.16146	5.41031
A_43_P18270	365691	6.14904	6.21976	6.15702	5.92146	6.2704	6.33837	5.92537	6.00204	5.88784	6.11297	5.67639	5.77875	5.41799	5.93088	5.47224	5.79875	5.8487	5.9463	5.88236	5.66083	5.45472	5.59553	5.39084	5.34149	5.31287	4.77797	4.47066	5.57436	4.32579	4.51645	4.3109	3.98204	4.05485	4.59052	5.00176	4.95048
A_43_P18292	282845	5.375	5.50745	5.28648	5.59351	5.07945	4.94962	5.20701	4.78818	4.03033	4.31298	4.99232	5.28217	4.84387	4.83121	4.89502	5.11458	5.12938	4.96965	4.0847	3.83193	4.62891	4.94264	4.88594	4.95118	5.06477	4.96724	4.75481	4.55104	4.45252	4.18109	4.22635	4.31952	4.33545	5.22346	4.29629	4.46388
A_43_P18343	293455	7.04716	7.12793	6.9288	6.73178	6.47753	6.53053	6.57801	6.55797	5.90335	6.28654	6.35396	6.51832	6.66663	6.49177	6.33784	6.22832	6.6242	6.31045	6.38984	5.5767	5.51905	7.01039	7.24108	6.41756	7.14546	6.8751	6.94337	6.7626	7.04816	7.06274	7.03663	7.16274	7.12496	7.91584	6.81768	7.37904
A_43_P18356	303968	7.8265	7.83249	7.7996	7.95793	7.84646	7.96193	7.61546	7.54054	7.79132	7.86131	7.7746	8.10515	8.4252	8.21269	8.30573	8.31594	8.24805	8.08414	8.17118	8.87304	8.47818	8.5463	8.81713	8.73787	9.09109	9.23316	9.06018	9.03072	9.12669	8.922	9.39152	9.39053	9.24699	9.27399	9.31679	9.34273
A_43_P18361	303747	5.16217	5.12484	5.42764	5.97079	5.32604	5.90956	5.60103	5.81877	5.58004	6.32741	5.55476	5.33509	5.75543	5.0388	5.23745	5.36649	5.24641	5.62088	5.53184	5.70954	6.26816	6.18071	6.20492	5.84715	6.3359	6.43701	6.29998	6.20326	6.32385	6.32228	6.59561	6.3189	6.62497	6.17837	7.02027	5.9586
A_43_P18371	360814	10.4619	10.1055	9.9403	9.96412	10.2043	10.1724	10.789	10.6017	10.9507	10.9946	10.62	10.7381	10.4179	11.1398	10.5372	10.321	10.226	10.0437	10.6519	10.3246	10.6519	9.48008	9.16674	9.17308	8.99704	9.10576	9.08009	9.15039	9.3487	9.24992	9.07217	8.87589	9.03326	8.66562	8.86998	8.57557
A_43_P18376	300207	6.88412	7.32459	6.97631	7.21333	6.9756	7.17233	6.84756	6.7021	6.67964	6.71949	6.78847	6.46185	6.33508	6.77636	6.18071	6.29243	6.32312	6.21034	6.49885	5.50667	5.66859	6.1844	6.77332	5.44609	6.75009	6.34082	6.69492	5.37674	5.02184	5.25542	5.74204	5.19102	4.94501	3.42119	4.45641	5.12864
A_43_P18437	362866	11.396	11.6185	11.3923	11.3983	11.1306	11.184	11.1616	11.0107	10.3366	10.9894	11.209	11.1392	10.4286	11.0965	11.2443	11.001	11.0355	11.0067	10.5031	9.96354	10.5289	9.88165	9.79107	9.77762	9.58783	9.61033	9.65216	9.41313	9.73982	9.31436	9.63729	9.69493	9.36843	10.212	9.11615	9.5508
A_43_P18509	300726	12.5432	12.5719	12.3891	12.4538	12.2137	12.3506	12.4153	12.2414	11.6385	12.3759	12.3953	12.3334	12.2505	12.5038	12.3891	12.4056	12.0987	12.5557	12.277	11.7692	12.277	11.4171	11.3129	11.4712	11.2671	11.194	10.7834	10.5123	10.8773	10.3978	10.8975	10.498	10.4325	10.7744	10.0363	10.278
A_43_P18571	302991	5.97368	5.37591	5.25331	5.39235	5.36923	5.00807	5.41963	5.4326	4.85752	5.17706	5.39645	5.57153	4.94962	5.48047	5.40545	5.2849	5.69219	5.07748	4.77489	4.644	5.01021	4.96438	4.81499	4.76533	4.47757	4.43013	4.73367	4.65511	4.701	4.19191	4.23924	4.20631	4.70245	4.90671	4.04235	4.23658
A_43_P18603	306252	8.72269	8.74875	8.83729	9.12852	8.85327	8.89631	9.28091	9.01937	9.54805	9.01024	8.79585	8.5011	8.76613	8.87345	8.67471	9.18005	8.8615	9.19222	9.76101	10.1485	9.90315	9.27249	9.09579	8.75907	9.38796	9.06731	9.20542	10.0994	9.65505	9.89157	9.50623	9.1545	9.46465	9.11964	8.94931	8.91912
A_43_P18610	307926	6.26367	5.94802	5.89639	5.96909	6.15579	6.21454	6.10958	5.75705	5.92494	5.4882	6.05466	5.81518	5.95173	5.71367	5.93577	6.05708	5.70751	5.94057	5.17238	5.45394	5.60478	7.37994	7.28578	7.67709	6.75221	7.07068	7.01806	6.72181	6.74655	6.89491	6.73178	7.0301	7.04475	6.53579	6.97013	6.78238
A_43_P18638	316614	10.1783	10.4269	9.91257	10.065	10.0526	10.0002	10.0139	10.0352	9.86502	10.0726	9.78302	9.80278	9.10084	9.6264	9.61985	10.3913	9.76582	9.85841	8.9239	8.15737	8.75058	6.22047	6.66399	6.21067	6.29498	5.96737	5.92829	6.9452	6.16989	6.6154	6.55325	6.62715	7.00095	6.5825	6.38377	5.98385
A_43_P18738	291327	4.42585	4.72789	3.58702	3.99941	3.65103	4.5678	3.9834	4.60233	4.3178	4.77681	4.66159	4.69076	4.90344	4.11976	4.82911	5.39359	5.0507	5.71319	3.7829	4.06036	3.98008	5.94508	5.86236	5.27067	5.48618	6.00584	5.16881	5.26653	5.42369	5.68452	4.59135	4.73173	4.41806	4.13494	4.69774	4.53307
A_43_P18817	362265	6.79043	6.87779	6.72804	6.74822	6.12117	6.19851	6.36822	6.29799	4.97706	6.20008	6.22012	6.36126	5.93206	6.21645	6.32992	6.24672	6.44019	6.45544	5.55816	5.49419	5.93803	6.66276	6.75928	6.64175	6.61365	6.38253	6.68423	5.81729	6.09993	5.86195	5.81838	5.77783	5.90916	6.84997	5.31619	5.92193
A_43_P18884	314246	5.95211	5.91785	6.05503	6.25621	6.09454	6.00379	5.86865	6.06585	5.97814	5.6257	5.63636	5.80111	6.09964	5.9295	5.92745	6.38253	6.46278	6.2161	6.69032	6.9288	6.65749	6.06933	7.21633	6.76427	6.87731	7.01852	6.95198	7.17759	6.84332	6.88122	7.5508	7.89569	7.92234	7.08398	7.50334	7.51071
A_43_P18902	500034	5.08886	5.21104	5.07363	4.85827	3.32698	5.15003	5.73167	4.80899	3.48702	4.44651	4.61211	4.30094	3.93197	5.86273	4.85437	4.55066	4.58545	5.19521	4.22363	4.01033	4.42752	3.9512	4.14285	4.01033	3.73001	3.24824	6.60325	3.7834	3.38014	2.38387	3.28244	4.01196	4.47757	4.68393	3.61194	4.57824
A_43_P18918	307170	7.24953	7.50246	7.4812	7.80787	7.86053	7.96015	7.69516	7.55922	8.56288	7.43216	7.77834	7.48853	7.55367	7.50933	7.43768	8.09808	7.87742	7.49552	8.28597	8.50872	8.17841	7.94836	8.07262	8.30925	8.40338	8.55078	8.43914	8.53579	8.48769	8.52642	8.93771	8.95547	8.91578	7.64562	9.12108	8.76519
A_43_P18953	680915	9.13476	9.67841	9.83647	9.80278	9.65349	9.78656	9.70215	9.61375	9.89208	9.09665	9.66668	9.2132	9.85195	9.99908	10.1321	10.2323	10.2865	9.91797	10.4904	9.48008	9.90267	11.003	11.0216	10.6791	10.1755	10.2925	10.4511	10.4383	10.3835	10.2152	10.7362	10.9818	11.1986	11.257	10.2849	10.9175
A_43_P19012	298771	10.0681	10.1459	10.0051	9.62976	9.55288	9.6778	9.76101	9.71163	9.41986	9.56797	9.58783	9.57219	8.86911	9.52435	9.31628	9.31243	9.53116	8.97915	8.47209	8.36627	8.74263	9.23059	9.65972	10.1558	9.08277	8.7776	8.42415	8.69506	8.72005	8.81713	8.90397	8.61929	8.74411	9.03412	8.5498	8.64631
A_43_P19145	361118	6.86697	6.66577	7.01894	6.94873	6.50083	6.01809	6.30124	6.2704	5.55993	6.06677	6.43485	6.28584	8.46003	6.0444	6.47975	7.02708	6.89412	6.84254	6.35396	6.08957	6.5714	7.20787	7.77971	7.30405	8.45498	8.12395	9.20971	10.5045	9.91506	9.78302	10.2368	10.0681	9.15318	10.2549	10.0139	10.7737
A_43_P19153	681062	6.91721	6.97526	7.08221	6.79387	6.67525	6.31962	6.36286	6.39018	6.08044	6.31569	6.47357	6.61844	6.04723	6.31333	6.36087	5.80826	5.97038	5.94301	5.54506	5.49217	5.03046	6.52157	6.54954	6.53357	6.90678	6.35647	6.20401	5.82077	5.62141	5.81056	5.43629	5.89803	5.50512	5.88748	6.21111	6.3746
A_43_P19284	310838	6.17023	6.04402	6.02726	6.47432	5.46062	5.55154	5.72915	5.46393	5.18505	5.68807	5.35852	5.36342	5.45436	4.71994	4.81735	5.3608	5.70911	5.90424	5.02603	4.97858	5.6236	6.60579	6.52365	6.25704	7.49205	6.70551	6.98677	6.53307	6.12555	5.72567	6.24631	6.84212	6.23688	6.17873	6.44724	6.88713
A_43_P19289	289745	12.2146	11.8499	11.8963	11.5693	11.7134	11.515	11.6218	11.4113	10.4179	11.3116	11.6059	11.4975	11.4291	11.6234	11.2607	11.48	11.5785	11.3642	10.2243	9.63343	10.2527	9.43725	9.35376	9.04109	9.34668	8.76211	8.63001	8.24011	8.4798	8.25519	8.17309	7.77548	8.33664	8.94883	7.88734	8.04054
A_43_P19333	306340	6.88046	6.85645	6.99409	6.71094	7.00095	6.81442	6.47603	6.47561	6.18187	6.96712	6.72136	6.54415	6.04756	6.53143	6.35741	6.58203	6.84081	6.60493	6.73975	6.48357	6.82559	5.65347	5.77826	6.02002	5.31619	5.75669	5.73098	5.4333	5.91488	5.42082	5.38792	5.66265	5.85281	6.10321	5.81647	5.51018
A_43_P19437	298512	4.53267	5.04991	4.54977	3.10224	4.47029	3.65744	4.22247	4.34236	4.71351	4.0999	4.31737	3.77309	7.48677	3.46305	3.95764	3.69566	4.63162	4.67984	3.79696	4.03807	4.33508	5.18176	6.01963	6.08505	6.9756	7.41651	7.24762	9.47168	9.74519	9.57865	9.2074	10.129	10.0222	8.96121	10.5051	10.182
A_43_P19499	311508	5.45472	5.62401	5.45354	5.62011	5.03991	4.3835	5.09848	4.84504	4.12223	4.96965	5.34876	5.19719	4.90586	5.21228	5.36767	5.10388	5.29335	5.12042	3.68364	3.70291	4.16146	4.84816	4.71387	4.96014	4.91995	5.0284	4.85073	4.8251	4.69869	4.76533	5.24105	5.19349	4.94797	5.23406	5.12899	5.49952
A_43_P19501	291677	7.98976	8.03582	7.85081	7.91624	7.72463	7.51029	7.61837	7.57114	6.4694	7.55922	7.48939	7.41409	7.63136	7.59965	7.47567	7.60275	7.63716	7.45277	7.07529	6.57951	6.90067	7.54519	7.54201	7.34237	7.16443	7.29364	7.18104	6.98353	7.09708	6.89949	6.9238	6.9083	7.0095	7.47384	7.00745	7.29188
A_43_P19502	361588	6.78978	6.56414	6.85207	6.6312	6.39061	6.4694	6.50284	6.33837	4.09732	6.23612	6.23484	6.70774	5.81017	6.35084	6.46573	6.31149	6.62205	6.47271	5.65743	5.11591	5.96448	6.04513	6.1452	6.0869	5.93929	6.37999	6.52926	5.08772	5.56741	4.88752	5.14306	5.31287	5.25017	6.08003	4.94384	5.41316
A_43_P19531	689688	6.59229	6.71138	6.66577	6.66577	6.32741	5.84082	6.28694	6.14604	4.46904	5.45684	6.14394	6.15828	5.4734	6.21491	6.04933	6.47271	6.66311	6.48807	6.20609	5.70582	5.77238	5.90503	5.92789	5.72811	5.98844	5.85579	5.76796	4.95431	5.46725	4.78248	4.97496	4.91154	3.98551	5.97814	4.80214	4.85666
A_43_P19536	307759	7.95516	7.97199	8.15651	8.00437	8.07804	7.93829	7.80787	7.85134	7.66497	7.29765	7.80341	7.54201	5.70363	7.85681	8.0354	8.05121	8.44556	8.15783	6.98387	6.9076	6.80644	7.32459	7.08398	7.26579	5.65701	6.22711	5.5678	4.26837	4.65995	4.34318	5.32196	5.50632	5.89929	6.94832	5.57512	6.3877
A_43_P19632	296072	5.28289	5.4801	5.73895	4.92346	5.22148	5.32196	4.97542	5.36733	5.17416	4.38306	4.36068	4.43404	5.48786	4.92977	4.38688	4.91527	4.95385	5.18552	5.99671	5.87543	5.81729	5.64957	5.61664	5.83663	5.29761	5.8649	5.33089	5.3411	5.33476	5.47059	5.92146	5.81299	5.54748	5.26138	5.92745	5.95945
A_43_P19706	291245	14.4655	14.4692	14.4045	14.4102	14.1837	14.0114	14.1451	14.0078	12.6266	14.1852	13.8455	14.1748	14.2123	14.2563	13.777	14.0462	13.777	14.0058	13.6155	12.065	13.4124	13.3542	13.4153	13.596	13.5727	13.3359	13.328	13.1059	13.4021	13.2522	13.0041	12.732	12.7076	13.4897	12.4285	12.4174
A_43_P19743	683980	4.86676	5.51176	5.15293	5.22191	5.42334	5.40012	4.65143	5.32031	5.25662	5.1192	5.17706	5.17505	5.78276	5.65743	5.24008	5.56489	5.35721	5.27638	5.71367	5.64428	5.53019	6.26858	5.9819	5.9819	6.04723	5.39084	5.66818	5.75428	5.61901	5.73479	5.94842	6.2086	5.91228	5.99541	6.6649	6.33704
A_43_P19763	310553	6.92774	6.968	6.83583	6.37545	6.21067	6.84552	6.38172	6.52723	6.64569	6.49414	6.45228	7.29811	7.76741	6.95594	7.2249	7.11951	6.70283	7.33928	7.50246	7.9289	7.57861	8.56703	8.46826	8.9795	7.60567	8.3371	7.80112	8.15737	8.34898	8.82724	7.85032	7.78909	7.9637	7.04265	8.39633	8.44408
A_43_P19799	362175	6.99622	7.20659	6.83769	6.61799	7.03977	6.7803	6.79627	6.95118	6.85326	6.89273	6.99505	6.91022	7.38834	7.00273	7.0513	7.75144	7.57764	7.73176	7.21928	6.80147	7.50681	8.00976	7.98877	8.0017	8.18497	7.98599	7.90561	7.48987	7.64441	7.54018	8.02454	7.59472	7.99125	7.58278	7.6572	7.7679
A_43_P19848	289778	4.4677	2.90903	4.33306	3.36069	2.27541	3.04326	5.47383	5.16146	5.95099	5.44111	4.48415	4.3406	4.46429	4.84073	4.67594	5.33581	4.53427	4.24212	4.57415	3.87159	5.8491	5.28181	3.6389	3.94298	4.0798	4.91198	4.8625	4.82272	6.46406	5.34029	5.21616	5.15147	5.3072	3.77309	3.05113	3.66892
A_43_P19895	365751	10.0623	10.0731	10.1469	10.2733	10.2827	10.1837	10.0143	10.0363	10.6992	9.97702	9.72997	10.0595	9.24962	9.55797	9.32908	9.78841	9.85457	9.47796	10.202	9.82223	9.87189	11.1437	11.0783	11.3747	11.4836	11.8919	11.8446	12.0197	11.667	12.1363	11.8256	11.8877	11.8405	10.7929	11.7442	11.5644
A_43_P19907	315714	8.4004	8.25306	8.17213	7.37058	7.85134	8.05907	7.79216	7.67888	7.75399	8.04441	7.23869	7.67171	8.01337	7.06354	6.91598	7.03875	7.35484	7.32699	7.66222	7.78058	7.71256	9.93424	9.96412	9.38642	9.35797	10.0394	9.37261	10.0983	9.979	10.0736	9.09062	8.9013	9.11182	8.81757	9.2007	9.02838
A_43_P19994	313566	5.66394	5.76061	5.60224	5.90386	5.75866	5.77486	5.51668	5.4627	6.14077	5.42455	5.59644	5.48742	5.7912	4.95303	5.20124	5.77118	5.74444	5.7373	6.48551	6.73438	6.23936	5.9205	5.76466	6.27	6.40429	6.42101	6.51091	6.2579	6.08541	6.32697	6.75611	6.93702	6.58203	5.98978	6.99661	6.80147
A_43_P20178	302248	4.47029	4.61625	4.27621	4.18109	3.91975	3.54526	4.15332	4.3144	4.34729	3.91335	3.88336	3.76592	3.01148	3.61021	1.83583	4.48415	4.29128	4.07923	3.86993	2.73482	4.28292	3.55038	4.08124	2.93689	3.9151	3.87115	3.58014	2.06338	1.88673	2.25164	3.1305	2.62842	3.4548	3.60618	4.41242	3.84987
A_43_P20228	315434	6.89273	6.76801	6.58689	6.64569	6.47472	6.07552	6.19299	6.19084	5.6698	6.1815	6.52438	6.44918	6.28584	6.81521	6.47642	6.55954	6.77385	6.54788	6.13296	6.12633	6.33837	6.51706	6.48551	6.18283	6.31654	6.36822	6.5825	5.78388	5.91358	5.74651	5.67118	5.65633	5.87887	6.44129	5.71159	6.10321
A_43_P20449	360495	7.09141	7.1108	6.94247	6.90271	6.74019	6.59795	6.68915	6.49541	5.74362	6.36087	6.52235	6.41247	5.96652	6.36246	6.19641	6.75047	6.59438	6.31333	6.01243	5.43089	5.70363	6.33195	6.23271	6.48763	5.96562	5.87041	5.95543	5.59946	5.64616	5.75104	5.47888	5.51386	5.4627	5.97002	5.13326	5.31863
A_43_P20484	305846	2.63705	2.56513	1.9256	2.49181	2.33046	3.56341	4.67479	4.53043	3.99983	1.98587	2.25075	2.10012	1.98915	1.92168	1.92066	2.09713	2.279	2.22448	3.0093	4.00375	2.9212	2.35759	2.58018	3.15549	4.4591	3.74334	4.43657	3.60267	2.5759	2.6276	3.12148	2.30932	3.90488	3.34562	3.29131	2.98907
A_43_P20512	365468	6.53579	6.47714	6.98236	6.81806	6.40118	6.02181	6.28503	6.0444	5.85249	5.68646	5.33792	5.34362	5.84209	5.98478	5.28371	6.12802	5.57765	6.20819	6.07631	5.84834	6.00245	5.92193	5.86779	5.88236	6.16874	5.83221	5.65859	4.73407	5.13166	4.98613	5.23219	5.47813	5.12484	5.45726	5.356	5.33124
A_43_P20539	360612	6.75525	6.85593	6.57016	6.78555	6.83988	6.49177	6.56567	6.49026	5.95905	6.48312	6.38172	6.38172	5.87974	6.20944	6.22308	6.46449	6.53617	6.32615	6.17873	5.45563	5.85249	6.11297	6.16221	6.09283	5.85356	5.6074	5.53819	5.37806	5.62716	5.31863	5.77202	5.60404	5.52104	6.45673	5.89182	5.80469
A_43_P20615	300027	11.8963	11.8911	11.4702	11.1834	11.7109	11.7442	11.4034	11.9198	12.4056	12.4044	12.541	12.4093	12.0136	12.3074	12.0739	12.6628	12.6628	12.5614	11.843	12.1005	11.6227	9.55288	9.89586	9.757	10.1404	9.95185	9.85129	9.58675	9.27596	8.78132	10.5814	9.3204	9.53255	8.36039	9.94404	9.1084
A_43_P20639	297592	4.96014	5.29164	5.20077	5.0799	5.21572	5.04869	5.14659	5.24416	5.68646	4.86171	4.90382	4.85703	5.87248	5.36206	4.57457	5.4797	5.44045	5.70443	5.02303	5.15191	5.12864	6.44591	6.64252	6.59882	6.72601	6.88412	6.81924	6.52597	6.47357	6.30522	6.47519	7.09624	6.13296	6.36286	6.22386	6.24998
A_43_P20703	312890	5.52827	4.75815	4.8868	4.98411	5.08109	5.05621	5.20412	5.58492	5.76023	4.48547	5.01096	4.67098	3.15371	3.24824	4.84224	4.96147	5.01308	4.77439	5.22908	4.51369	4.47876	1.96763	3.4635	2.16873	3.31224	3.18164	2.67153	3.43154	3.90241	3.99726	4.54545	5.0118	4.94191	4.62592	4.22778	4.55224
A_43_P20726	360872	6.7803	6.73528	6.79179	6.65309	6.6087	6.27767	6.36126	6.32385	5.64661	6.38213	6.28095	6.31113	5.43629	6.40857	6.41371	6.84375	7.06735	6.73258	4.58657	4.49881	4.90744	4.95083	5.31083	5.92694	5.81299	5.24138	4.68909	5.02058	5.38247	4.39951	5.24823	5.77742	5.64391	6.50413	5.66225	5.65822
A_43_P20782	100361126	4.06785	4.17082	3.79774	3.9936	4.29283	3.34334	4.75695	4.67342	4.6303	4.64329	4.70717	4.5967	4.8307	4.51878	5.50383	4.51237	4.14122	4.55311	5.43038	4.94676	4.54844	5.12823	5.24823	4.93181	5.2086	5.06328	4.94596	5.38792	4.76236	4.71945	4.85703	4.93446	4.8646	4.83909	4.77596	5.38872
A_43_P20792	690308	5.97582	5.86948	5.73129	5.93397	5.61415	5.43595	5.79396	5.8079	4.53648	5.63038	5.88193	5.53899	5.10192	5.55617	5.67312	5.90386	6.08293	6.00289	5.37292	5.26382	5.23115	5.10902	5.08462	5.01802	5.27157	4.70635	4.92893	4.26192	4.67098	4.17742	4.47029	4.41361	4.29552	5.43877	4.43535	4.53392
A_43_P20885	494340	6.70283	6.8751	6.75569	6.75178	6.29372	6.20784	6.10919	6.34681	5.97506	7.08349	7.01992	6.93328	6.50451	6.75737	6.90875	6.40857	6.52157	6.69756	6.36822	6.41247	6.42999	6.33871	6.4686	6.23767	7.00859	5.88274	6.0145	5.49419	5.74362	5.6236	5.74076	5.91859	5.77826	6.72465	5.77826	6.08541
A_43_P20951	311412	5.92146	6.40596	6.45592	6.04302	5.7481	6.2161	5.87376	5.91038	5.16717	6.1358	6.13448	6.43783	6.21688	6.38127	6.52795	6.3679	6.54247	6.36503	4.91108	5.40908	5.03917	6.10575	6.51862	6.20448	6.28654	5.76205	5.83271	5.26456	5.71243	5.52671	5.05338	5.71745	5.84525	5.7506	6.05012	6.12595
A_43_P20961	301516	2.51242	3.62559	3.34383	3.35765	1.82335	2.51504	3.16523	3.55917	3.2502	1.8174	3.39497	3.32661	2.97467	2.82822	3.24805	3.80378	3.75099	3.44505	3.35498	3.17006	2.6752	4.39349	4.32122	4.26924	3.22643	3.84544	3.69566	3.17217	3.06371	3.55464	3.54946	3.06604	3.28114	4.08951	3.70085	3.20425
A_43_P20963	311956	5.13958	5.40712	5.07207	5.37859	5.80669	4.67427	4.88972	4.23924	4.26052	4.12434	4.13957	4.19441	4.5169	4.62081	3.99494	4.51607	4.75772	4.92772	4.5722	5.07586	5.37128	4.45374	4.30953	4.48507	4.18688	4.44221	4.10665	4.70672	4.62033	4.30147	4.15377	4.03155	4.10208	4.23447	4.01666	4.14156
A_43_P20980	306562	5.59493	5.45289	5.52033	5.54667	5.0691	5.48742	5.48182	5.61376	6.2243	5.77612	5.75669	5.56158	5.7087	5.3072	5.36005	5.63802	5.44444	5.44818	5.89427	6.02979	5.73436	5.87376	5.73129	6.27497	5.88593	6.32094	6.19162	6.3732	6.24793	6.55797	6.5765	6.89273	6.48637	5.63959	6.59438	6.41787
A_43_P21003	298688	6.965	7.13355	7.12398	7.10668	6.8019	6.65888	6.88003	6.63575	5.87803	6.60006	6.64609	6.6242	6.81564	6.61979	6.56769	6.78203	6.75139	6.77947	6.20944	6.01122	6.23107	6.64082	6.55185	6.5891	6.47066	6.31535	6.13296	5.79276	5.89886	5.73436	5.78552	5.78388	5.85249	6.52597	5.93684	6.43247
A_43_P21037	362242	10.5093	10.2614	10.4424	10.2949	10.2985	10.0352	10.222	9.9403	8.64399	10.0127	10.029	10.0421	9.06494	10.2104	9.95725	10.0405	10.4321	10.0073	9.15496	8.19845	8.66241	9.41313	9.12993	8.92096	8.98858	8.70081	8.83598	7.91104	8.10366	7.58607	7.77971	8.12082	8.3991	9.11278	7.63394	8.09049
A_43_P21100	690625	4.26637	4.18776	4.38972	4.78937	3.77179	4.02178	4.74945	4.72789	4.45492	4.34144	4.78453	4.93826	4.22384	4.49676	4.55478	4.2787	5.20205	4.63375	5.23483	5.15829	5.48333	3.93492	3.20425	3.21166	3.16705	3.98297	2.66226	4.1718	4.5678	3.94397	3.37218	3.36367	3.56389	4.23329	1.95905	3.10349
A_43_P21118	303803	10.1826	10.4607	10.6494	10.5335	10.182	10.2849	10.3587	10.1568	9.99802	9.85784	9.97644	10.0085	9.76491	10.0357	10.0373	9.98639	10.1267	10.3074	9.18668	9.13879	9.31861	8.89344	9.20484	9.28135	9.28091	9.20779	9.24204	9.45419	9.60829	9.57022	9.19061	9.40303	9.25756	9.40346	9.4276	9.4392
A_43_P21153	311936	4.19411	3.9512	4.01568	4.19766	3.77698	4.12353	4.14083	4.2517	5.04991	3.57532	3.40798	3.73319	3.01236	3.39325	3.80882	4.42878	4.57004	4.34276	5.22947	5.1058	5.01607	4.58025	3.8181	5.07454	4.5381	4.56912	5.02679	5.18693	5.30446	4.96965	4.93571	4.92221	5.22307	4.42389	4.77887	4.5585
A_43_P21256	309812	7.62777	7.99834	7.7679	7.75998	7.46141	7.67171	7.60939	7.54847	6.36822	7.57602	7.12176	7.44927	6.5899	6.88793	7.30577	7.1022	7.50761	7.55327	6.41326	6.32351	6.80983	6.10401	6.20008	6.26858	6.46006	5.75141	5.79915	5.51668	6.09916	5.7079	5.75104	5.96953	5.76023	7.25309	6.42747	6.09164
A_43_P21317	307839	6.3355	6.58689	6.43324	7.27666	6.82439	6.48173	6.53747	6.5613	7.2994	7.16401	7.48445	7.30485	7.19996	6.64657	7.19243	6.68423	6.95034	6.77542	7.94243	7.99556	7.65982	7.14421	7.15517	6.81886	7.48249	7.05082	7.48493	7.61029	7.39857	7.40786	7.66278	7.79874	7.72698	7.29009	8.36988	7.76423
A_43_P21333	287607	4.62985	4.52258	4.58784	3.9345	3.61626	2.88022	4.03367	3.92779	3.76117	3.81558	3.83768	3.60758	4.42306	3.98725	3.5011	4.36966	4.74945	4.84224	3.83418	4.62417	4.41892	4.03448	4.08003	4.54413	4.20989	3.74921	3.60801	3.32789	3.2102	3.16561	3.13128	3.65491	3.39238	3.84942	3.90366	4.98865
A_43_P21419	315212	6.90067	6.77288	6.87048	7.07347	6.91906	6.54993	6.41199	6.43828	5.86865	6.54247	6.80048	6.82311	6.51706	6.64698	6.59309	6.85207	6.98971	6.97308	6.41041	6.44056	6.37884	6.81145	6.75384	6.96233	6.8023	6.51747	6.49026	5.85044	5.87589	5.86534	5.91695	5.8532	5.6597	6.36452	5.82266	6.13375
A_43_P21510	302395	6.74065	6.6312	6.6996	6.62831	6.57724	6.97631	6.55156	6.47801	5.90792	5.96448	6.5891	6.31078	6.06147	6.31408	6.32312	6.60367	6.81886	6.63499	6.20053	6.39275	6.32008	6.17837	6.07753	5.95134	5.73895	5.96604	5.82531	5.20249	5.48091	5.31993	5.34689	5.76378	5.5544	5.72567	5.46186	5.7153
A_43_P21528	306764	5.20124	5.08188	4.90945	4.99991	4.91728	4.08173	4.53134	4.70599	4.06487	2.35858	4.41487	4.11234	3.50511	3.45065	3.83295	4.79058	4.7452	5.03008	5.06244	4.56243	4.94027	4.77976	4.77355	4.84186	4.4439	4.60776	4.84635	4.52258	4.1291	4.29755	4.62254	4.77489	4.26559	4.45252	4.45567	4.89502
A_43_P21564	297822	5.75006	6.10165	6.07837	5.88274	5.5731	5.83624	6.17435	6.08427	6.3529	6.53784	6.77864	6.6107	7.48541	6.78847	6.6899	7.04992	7.27976	7.46365	6.98841	7.10043	6.73562	7.98225	7.8554	7.3376	7.55464	7.75007	8.01688	7.6853	7.87261	7.49552	8.03087	7.73217	8.03359	8.13073	8.27654	8.25431
A_43_P21574	306066	7.07035	6.91637	6.97394	7.3925	7.48025	7.52419	7.20299	6.95801	7.56327	6.79344	6.81607	6.84924	6.99265	6.44675	6.63819	7.24723	7.0452	6.73178	7.86563	7.93404	7.62644	7.02494	7.16617	7.35939	7.98646	7.94919	8.08501	7.93404	7.56658	7.87175	8.19456	8.13016	8.08455	7.06532	8.04491	7.94836
A_43_P21660	360773	6.50739	6.6505	6.73879	6.48357	6.41876	6.24174	5.94132	5.99725	5.31214	5.96604	5.72271	5.578	5.07363	5.18729	5.29805	5.83434	6.03732	6.11789	5.07279	5.01054	5.03456	5.18933	5.12899	5.61243	5.43446	5.05696	5.58872	4.77529	4.77561	4.55636	4.80256	4.99552	4.71387	5.55396	5.34611	5.12971
A_43_P21680	306469	6.54538	6.59029	6.32047	6.50005	6.71949	6.75047	6.73528	6.79581	7.89924	6.5561	6.85593	6.8148	7.40883	6.41536	6.77412	6.66755	6.99228	6.60954	7.69897	8.05715	7.43166	7.29409	7.35126	7.44842	8.17896	8.20748	8.46826	8.49697	7.97932	8.28779	8.82449	8.9107	8.89023	7.41815	9.02581	8.78308
A_43_P21729	680770	5.20033	4.85782	4.99871	5.36496	5.1368	5.17328	4.84036	4.72099	4.15261	3.5046	4.65342	4.86588	4.67058	5.13993	4.8123	5.14799	4.68952	4.84186	4.50386	4.80387	4.28583	3.86315	3.9512	4.08908	4.56701	4.68187	4.2845	4.62081	4.2357	3.86218	4.44099	4.11104	4.59627	4.12784	4.04773	3.69789
A_43_P21781	288176	9.25611	9.11519	9.05505	8.97481	9.12902	9.06964	9.2044	8.62334	8.10415	8.86246	9.31587	8.95635	7.66989	9.2011	8.922	8.98858	8.9096	9.08277	7.97199	7.68585	8.19888	8.54069	8.78682	9.0937	7.98924	7.46105	7.51474	6.76514	7.00824	7.14996	7.47793	6.98317	6.74108	6.90184	6.78639	6.88412
A_43_P21800	304530	6.69527	6.62715	6.73975	6.80644	6.88713	6.87091	6.56892	6.90626	7.53697	6.16842	6.37759	6.36621	6.95758	6.37845	6.45912	6.52326	6.34082	6.26157	6.92299	7.20566	6.82191	7.16994	7.39632	7.73859	7.05583	7.55742	7.91718	8.26582	7.94327	8.1265	8.10565	8.33201	8.29156	6.93481	8.77484	8.44358
A_43_P21870	313997	3.21206	2.72294	3.47318	2.46854	2.74601	1.9145	2.82655	2.74564	2.73529	2.76039	2.34563	3.35334	3.30021	2.73058	2.19223	2.98374	1.90376	3.23821	2.50413	2.54636	2.19337	4.63674	4.52785	4.37009	3.87324	5.14836	4.57738	3.89032	3.9465	3.78423	4.21166	4.03635	3.57532	3.36587	4.34938	3.49295
A_43_P21910	296619	4.9774	4.43364	4.82954	5.13047	4.83738	4.82065	5.21104	5.06677	5.62831	4.71677	5.19645	4.43697	4.56827	4.56701	4.52371	4.83271	4.8868	4.99424	4.69393	4.89018	4.8135	4.52536	5.10986	5.14576	5.19521	4.2211	3.84812	3.6198	3.14098	3.07665	3.16343	3.72517	3.89875	3.51881	3.62947	3.08196
A_43_P21913	295425	6.06228	5.91538	5.72097	5.81346	5.53133	6.04558	6.11389	6.09663	6.16221	6.39401	6.49541	6.42708	7.11289	6.69931	6.83857	6.70774	6.66439	6.91637	5.24255	5.25916	5.51386	6.92985	6.66099	7.0301	7.42349	7.31974	6.9756	7.20091	6.92933	6.99181	7.13019	7.035	6.85034	7.21281	7.153	7.06184
A_43_P21945	302934	3.7834	3.60885	4.04602	4.53229	4.42261	4.19607	4.48467	4.36545	4.90835	4.07518	4.43404	4.74817	5.35888	5.2086	5.28328	5.61862	5.76841	5.60818	4.89669	4.19724	4.5967	3.23327	4.14829	3.13842	4.49487	2.97787	3.39854	3.49109	3.18646	2.81497	4.50759	4.56529	4.85479	4.47948	3.60572	3.7834
A_43_P21980	365901	3.39411	3.43282	3.56936	3.55666	3.28193	4.20589	3.54313	3.98097	3.89321	4.01482	5.07945	4.4266	4.13622	4.57176	5.72915	4.94545	5.00935	5.20371	4.30045	3.74611	4.22326	3.6853	3.82979	4.28075	3.7829	3.69524	4.13445	2.47203	2.95799	2.11856	2.81895	3.86529	2.7124	2.7912	4.8238	3.96107
A_43_P22042	301265	6.2805	6.24502	5.99385	6.47357	5.91817	6.44207	6.56041	6.09916	6.74065	6.64796	6.57228	7.03328	7.44123	6.92681	6.26087	7.06354	6.93782	6.98971	7.31621	8.11273	8.37533	7.00664	7.31142	8.51766	7.14686	7.52903	7.06948	6.23767	6.19299	6.42594	6.74526	6.29498	6.39237	5.24863	7.38267	6.06228
A_43_P22058	500562	3.37068	3.21859	3.08451	3.84369	3.3717	3.41034	3.11843	2.99661	5.29951	3.36926	3.56267	3.22601	2.54171	2.48685	3.16082	6.05055	3.12728	3.53441	3.82027	3.15285	2.93563	2.4842	3.3235	3.76451	3.84901	3.76289	3.92997	4.34807	4.22928	3.77179	3.77774	4.59135	4.65592	4.6246	4.16458	3.96551
A_43_P22225	309659	7.28959	7.27029	7.09475	7.01178	7.30441	6.94205	6.86131	7.09381	6.03683	6.51373	6.98236	6.60147	5.88995	6.74963	7.86871	6.89372	7.02708	6.41876	7.25712	5.84343	6.6254	5.44006	8.02244	5.36733	4.90788	5.72654	5.45514	5.05145	5.17373	5.36806	5.71001	6.72892	7.07877	7.59355	6.23067	6.73699
A_43_P22288	688915	13.6691	13.8384	13.8647	14.0682	13.688	13.5521	13.703	13.6338	12.2624	13.549	13.5539	13.7264	12.8169	13.591	13.7785	13.5358	13.6738	13.6821	12.9247	12.4359	13.0811	12.2945	12.5133	11.9793	12.2488	11.6533	11.6343	11.6617	12.1363	11.6727	11.3325	11.9077	11.8211	13.7803	11.3339	12.0563
A_43_P22351	288454	6.74446	6.91097	6.72213	7.07481	6.3732	6.40506	6.28255	6.10754	4.81817	5.99803	6.18395	6.20169	6.35647	6.72097	6.66439	7.32054	7.16787	7.07709	4.59832	3.68061	4.4591	5.67159	5.75669	5.35151	4.92673	4.70511	4.47286	4.75368	5.13841	4.30316	4.75734	5.03917	5.05871	5.92146	4.85666	5.10902
A_43_P22401	293156	6.92101	6.94789	6.74963	6.89372	6.74526	6.72845	6.87299	6.47432	7.21153	6.3719	6.48224	6.51302	7.28238	6.56567	6.14033	7.11289	6.68792	6.6369	6.56165	6.62205	6.52844	6.59679	6.94384	6.54181	7.42609	8.0475	7.83206	8.19978	8.01838	7.94069	8.52376	7.84787	8.21498	8.06386	8.24745	8.26354
A_43_P22484	304498	6.26779	6.35568	6.11297	6.77332	6.49026	6.18359	6.04138	6.32775	5.77912	5.78027	6.13543	5.61973	5.09672	6.22592	5.6994	5.98639	5.40299	5.66767	4.36748	3.7503	3.80619	4.03532	4.74027	5.29687	3.8605	4.17786	3.01961	3.97249	3.92549	3.44272	4.29128	3.98639	4.52409	4.95215	5.06677	4.13367
A_43_P22542	309262	9.08781	8.95692	8.96254	8.89894	8.74411	8.56703	8.66784	8.54069	8.2065	8.53435	8.78359	8.65242	8.11948	8.81945	8.87114	8.74875	8.87034	8.89667	7.9575	7.71566	7.89752	8.02786	7.90945	7.88451	7.89361	7.96422	8.01936	7.7958	8.05803	7.87211	7.64003	7.75716	7.89792	8.36722	7.82882	7.95197
A_43_P22555	309415	10.1321	10.2334	10.2466	10.1618	10.0096	9.8502	9.92337	9.8573	8.79666	9.61135	9.52766	9.76734	8.47169	9.67171	9.45849	9.58374	9.86981	9.63078	8.6254	8.03308	8.68507	8.53076	8.61739	9.49734	8.14668	7.79303	7.43083	7.04816	7.74493	7.29224	7.83561	8.13589	7.99417	8.44185	7.74639	8.23832
A_43_P22556	291541	8.28069	9.05962	8.82001	6.98887	8.10086	8.05859	7.58417	8.12395	7.47925	9.16952	9.11377	8.86728	10.3153	8.80041	7.99601	9.81152	8.75105	9.01397	8.24569	8.08856	8.75549	10.5307	10.572	10.3966	11.1177	10.5433	10.3781	10.2894	10.6837	9.55937	10.6662	10.4612	9.81469	9.87378	9.78748	10.164
A_43_P22613	311622	8.95974	8.8656	8.84493	8.77249	9.07217	9.04473	8.67138	8.9018	9.44835	8.57987	8.83506	8.72454	9.21272	8.65288	8.56433	9.09239	9.1653	8.77073	9.49263	9.86725	9.39258	9.63078	9.52054	9.67012	9.94187	10.414	10.5136	10.7808	10.7075	10.564	10.7133	11.3732	10.9977	9.85956	11.0596	11.0755
A_43_P22653	498997	6.30564	6.37367	6.28816	6.20784	6.25308	6.42666	6.21403	5.66041	7.43123	6.35396	6.18871	6.66539	7.06618	6.06894	6.32615	6.53433	6.06762	6.46532	6.31535	5.31863	5.67722	4.62891	4.50624	4.30372	5.57594	5.59307	4.95303	5.15867	3.94871	4.78369	5.85753	5.11881	6.07226	5.42496	5.77699	5.49141
A_43_P22719	298581	7.12496	6.99622	6.96318	6.93948	7.11553	6.84041	7.4519	7.44159	7.42433	7.53421	7.37206	7.26896	6.78935	7.62068	7.56658	7.09904	7.31186	7.07481	7.25163	6.8019	7.30962	6.50739	6.2515	6.23315	5.91488	5.91974	5.90143	6.30165	6.29675	6.0406	5.92745	5.75325	5.96342	6.05466	5.86575	5.65701
A_43_P22825	686189	1.93505	1.9327	2.0132	1.96679	1.92013	1.94077	1.82914	3.25834	1.92566	1.84392	1.91169	1.7955	1.79511	1.81755	1.78347	2.57715	1.9225	1.81567	1.78868	2.5768	2.31541	3.92412	4.00432	4.41453	3.78775	3.47704	3.02797	3.48454	3.11222	3.22311	4.10834	3.85113	4.14872	2.75882	3.97735	3.73887
A_43_P22907	682033	9.12067	8.93729	8.99094	8.80127	9.11238	9.36432	9.10989	9.30622	9.5863	9.92507	9.53313	9.53881	9.48148	9.20971	9.46416	9.27491	9.31902	9.29804	9.08059	9.28261	9.07823	10.0002	10.12	10.2232	9.94811	9.55937	9.67274	9.27643	9.40052	9.40871	9.53635	9.45459	9.50887	9.22626	9.77345	9.54927
A_43_P22967	304298	7.96618	7.97892	7.74967	7.8692	7.93404	8.10659	8.23832	8.16927	8.53536	8.32187	8.53076	8.2607	8.47638	8.49572	8.4168	8.64203	9.01308	9.03117	8.46003	9.12186	8.79025	9.00644	9.07686	8.90262	9.21896	8.66023	8.83273	8.18892	8.09139	8.23161	8.43857	8.49526	8.43998	7.82019	8.22651	8.3991
A_43_P22972	690657	3.0922	3.63115	3.14873	2.40783	3.30259	2.97057	3.41167	1.78201	2.53675	1.86862	2.4382	3.27461	3.03496	2.78414	3.31224	3.44757	2.2248	2.69333	3.65356	3.90677	2.8982	3.82096	3.86218	4.02494	4.17485	3.81951	3.93745	4.46812	4.48415	4.71081	3.21432	4.57989	3.84596	3.66934	5.00516	4.8943
A_43_P23029	306879	9.3487	9.45419	9.16173	9.16285	8.9411	8.89988	8.96444	8.98091	7.64951	8.91271	8.89117	8.94019	8.42473	8.93684	8.82226	9.01308	9.01212	8.9256	8.21406	7.38909	8.33063	7.95664	7.78728	7.94971	7.58741	7.79769	7.70755	7.29985	7.60759	7.22621	7.20864	7.10503	7.26346	8.12252	7.12747	7.26813
A_43_P23039	287659	6.35741	7.11122	6.41326	7.21377	6.43324	7.14686	6.8851	7.29143	7.744	6.72423	6.24133	6.49213	6.42708	6.87223	6.82311	6.88337	6.89772	6.71774	6.72845	6.91303	6.9684	7.32376	7.09708	6.94743	7.70621	7.74689	8.05018	7.42835	7.49552	7.66901	7.79491	7.74357	7.51213	7.46918	7.59385	7.46459
A_43_P23041	361979	5.76669	5.48663	5.19521	5.35559	5.16104	5.24494	5.33089	5.49551	5.48182	5.50473	5.35262	5.3449	5.31993	5.48295	5.44284	5.52033	5.8079	5.50937	5.41187	5.43877	5.64875	5.83051	5.92537	5.84525	6.86405	7.40301	6.82922	6.4563	6.25998	6.02002	6.61455	6.62831	6.50244	6.10626	6.13448	6.32312
A_43_P23049	362061	7.15081	7.6704	7.08895	6.93064	6.94482	6.37275	6.07917	7.09758	5.56904	6.13033	6.76222	6.69081	6.49026	6.51453	6.81768	6.2656	6.93858	5.96604	6.42416	5.62141	6.21067	6.02887	6.47232	5.99934	5.5959	5.6044	5.92006	5.74736	6.22513	6.18071	6.07676	6.34219	5.7617	6.53307	6.38127	6.09572
A_43_P23054	287368	6.98841	6.91394	6.70127	6.65749	6.48268	6.34681	6.3342	6.33467	5.0139	5.90663	6.20534	5.86446	5.60859	6.45083	6.24914	6.51997	7.04992	6.74019	5.76629	5.08628	5.43961	5.71573	5.09713	5.02019	4.72789	4.30695	4.57254	3.66056	4.70599	3.51387	4.16674	4.32082	4.38731	5.30028	4.36112	4.42499
A_43_P23106	498402	5.48091	5.68494	5.46896	5.53994	5.205	5.25979	5.17004	5.24341	4.97167	5.32783	5.74602	5.59736	5.63038	5.35262	5.37041	5.67838	5.69503	5.59265	5.25462	5.12384	5.23615	6.71041	6.58517	6.77051	6.2065	6.21522	6.16842	5.35812	5.61336	5.50256	5.79027	5.76503	5.26138	5.89973	5.53994	5.64391
A_43_P23115	368066	3.33235	3.9465	3.69214	4.05353	5.26217	2.40033	3.38102	3.40178	2.44811	1.89307	2.10992	3.36324	4.74234	4.05838	3.26969	6.03808	5.80985	6.48516	6.03974	6.22955	5.92233	4.64977	4.78285	3.98097	4.57951	5.05786	4.60999	3.72291	4.7556	4.41539	4.08642	3.9749	4.3045	4.13091	4.54674	3.94161
A_43_P23152	305341	6.6075	6.71094	6.70039	6.06585	6.32047	6.90306	6.44129	6.74363	6.83938	6.15702	6.3282	6.22012	6.38072	6.28778	5.92654	6.41712	6.59067	6.36372	6.49456	6.45002	6.51302	5.66341	5.67312	5.9131	6.58866	6.88003	6.83625	5.97627	5.96786	5.57961	5.66083	5.42334	5.28531	5.32075	5.49108	6.12326
A_43_P23155	307126	4.60489	4.10061	4.25601	3.77902	2.79423	3.58581	2.99935	3.50374	2.04289	2.56922	3.15325	3.54313	3.6457	2.57	3.51387	2.3805	3.26542	2.81054	2.34889	2.65048	1.89295	3.89157	4.79566	4.46812	3.16427	2.36999	2.26539	2.81146	3.3538	3.91421	3.04115	2.71325	2.46823	2.61153	3.77529	2.91628
A_43_P23200	311865	11.0081	10.8695	10.7578	10.9297	10.8243	10.5508	10.6561	10.454	9.17308	10.4078	10.454	10.4269	10.1971	10.771	10.5218	10.6221	10.8354	10.5176	9.87587	9.12108	9.93478	9.30255	9.35437	9.34216	9.23001	9.12703	9.00357	8.33013	8.57557	8.32093	8.27703	8.4138	8.55025	9.61181	8.16192	8.54679
A_43_P23211	311146	4.52824	4.10024	4.49971	3.91421	4.58585	4.25128	3.81281	4.1219	3.87973	3.96065	3.81019	4.07118	4.28786	4.22326	3.51173	4.49111	3.84901	4.1479	4.1291	4.98098	4.30821	3.47704	4.13416	4.49206	4.96615	4.58784	4.91274	2.9336	3.14215	3.14516	4.5678	3.95208	3.79815	4.10711	4.86171	4.0665
A_43_P23215	362619	8.27886	8.27477	8.41634	8.43093	8.13261	8.31868	8.12896	8.35279	7.63266	7.8338	8.2855	8.49194	9.37567	8.52124	9.06205	9.00357	9.07132	8.60652	9.19016	8.69463	8.82682	8.87345	8.88561	8.58613	9.94248	9.93588	10.1943	9.50195	9.7745	9.49052	9.56385	9.83262	9.79107	10.4342	8.9411	9.68919
A_43_P23237	304071	9.65165	9.39152	9.52003	9.40655	9.76056	9.1328	9.12548	8.97481	8.96444	9.24653	9.08365	9.00929	8.79454	9.15405	9.11964	9.23316	9.66327	9.34766	9.14747	9.28736	9.68314	7.69848	8.14178	7.96468	8.51073	8.32915	8.48769	8.17705	8.26474	7.89082	8.178	8.29855	8.13863	9.27249	8.6254	8.16239
A_43_P23283	364901	7.65278	7.89706	7.58204	7.66278	7.59385	6.92101	7.36961	7.21377	6.02343	6.93782	7.03145	7.12793	5.10902	6.59273	6.67794	6.84829	6.96759	7.35295	5.06398	4.88797	4.86635	5.2404	5.06032	5.42996	3.63032	4.10488	2.94364	2.37746	2.00787	2.21525	2.39442	2.11814	1.88714	4.18812	2.34366	2.57183
A_43_P23288	500204	4.10112	4.18506	4.4626	4.66801	4.23112	4.11447	4.97167	4.62592	5.00633	5.16582	5.24894	4.87593	5.67512	5.09672	4.94841	4.44265	4.31995	4.01196	5.33432	5.8079	5.12042	5.96298	6.02304	6.18031	6.43564	6.54209	6.63819	6.50576	6.0255	6.24835	6.23612	6.46734	6.07179	6.17992	6.48637	6.56892
A_43_P23304	315435	5.91974	7.22447	6.80983	5.65304	6.00584	5.45831	5.65743	6.87004	5.68536	6.63989	5.83545	6.18113	7.36748	5.97889	5.6698	5.4627	5.38053	6.09872	6.42913	6.23653	6.25081	10.0276	9.53734	10.0442	10.164	10.4953	10.8968	10.6772	10.617	10.5646	10.502	10.2855	10.2668	9.61428	10.0324	10.3136
A_43_P23451	301446	3.46933	4.86588	4.41969	4.4378	3.92779	4.27741	4.47948	4.2253	4.69482	3.84774	4.14041	4.53085	4.99074	3.70477	3.96065	3.91837	4.17	3.92412	4.48639	4.45028	4.74695	5.08462	5.77575	5.09882	6.32186	5.82399	5.82748	5.97582	5.42966	5.25662	6.23185	6.01006	5.48202	5.80192	6.33673	5.99671
A_44_P100023	288233	10.1846	10.3702	10.1668	10.0791	10.2843	10.262	10.0567	10.2087	10.0426	10.0117	9.92277	9.99527	9.65921	9.71373	9.84916	9.9314	9.95897	9.90848	9.7162	9.56242	9.73413	11.5556	11.2502	10.8906	10.6326	11.2132	10.9335	11.5803	11.6085	11.5257	11.3564	11.6211	11.7972	11.6299	11.7788	11.7152
A_44_P1000561	315037	4.78495	4.96568	4.91059	4.7556	4.37296	4.0665	4.32241	4.42306	3.8683	4.2468	4.98255	4.6915	5.13432	4.36112	4.91995	5.44197	5.56865	5.69297	5.03339	4.88363	4.90908	5.30765	4.99636	4.92386	4.51052	3.82357	4.59135	3.05222	4.05103	3.8907	4.07607	4.15549	3.99762	4.17134	4.46943	4.6673
A_44_P1000653	24795	5.2957	5.76757	5.54927	5.01869	4.91154	8.76296	8.1813	4.82469	5.26949	6.47642	9.46799	6.71817	8.73994	6.82009	12.5602	7.61935	7.83685	7.47479	8.59115	8.31173	7.89131	11.2001	8.55157	12.1736	9.15789	8.60652	8.56388	9.09814	11.989	11.9509	10.0994	11.4912	8.81853	8.88844	11.2585	8.22473
A_44_P1001551	299206	3.55874	3.97735	3.15597	3.68845	3.67013	3.83378	3.64308	3.95245	2.73881	4.20174	3.90446	5.53456	5.07543	4.20547	4.53392	4.30953	3.92223	4.19365	4.60489	4.68863	4.91728	5.47745	5.61376	5.49717	4.84542	5.48901	5.41923	4.57339	4.98825	4.99991	4.0184	4.29382	4.13445	3.60314	4.88091	4.92977
A_44_P1001782	25714	11.5396	11.2902	11.5076	11.6369	11.1239	11.4426	11.64	11.6974	11.5757	11.8119	12.341	12.0767	12.7993	12.2831	12.7254	12.3588	12.4024	12.4163	11.6256	11.9666	11.1522	12.7637	12.6637	12.9757	13.5264	13.4809	13.6691	13.0029	13.3315	13.0442	12.8734	12.7645	13.0377	13.6691	12.7937	12.7817
A_44_P100207	25275	6.31606	6.43406	6.95899	6.43869	6.369	6.77175	6.61405	6.20288	6.47603	6.56326	5.7397	6.03234	6.29143	6.76801	6.0444	6.29634	5.49063	6.19084	6.24998	6.28654	6.21239	7.57152	8.20748	8.21315	8.01571	7.82969	7.70941	7.33685	7.61247	7.96107	7.85338	8.1628	7.72743	7.78284	7.94463	8.63946
A_44_P1002141	292534	10.7278	10.6494	10.7902	10.3878	10.443	10.4337	10.3228	10.3461	9.68059	10.1217	10.3181	10.1162	10.1613	10.1851	10.0437	10.2584	10.3436	10.2744	9.99062	9.83341	9.87331	10.2494	10.2196	10.3714	10.0271	9.92229	9.69794	9.675	9.85406	9.78558	9.75437	9.69286	9.70525	10.2638	9.89866	9.9653
A_44_P1002280	294231	13.5013	13.3373	13.5131	13.6304	13.5233	13.4456	13.4664	13.4184	13.0773	13.4409	13.5387	13.5587	13.2044	13.5434	13.5057	13.6994	13.6005	13.6356	13.1231	12.7264	13.255	12.081	12.1355	12.0492	11.822	11.598	11.6585	11.4082	11.5543	11.4456	11.837	11.4426	11.6593	11.6154	11.7192	11.4658
A_44_P1003343	362994	8.70081	8.44449	8.59162	8.28693	8.63587	8.58267	8.29637	8.04623	7.82413	7.96193	8.04441	7.7904	7.13142	7.39378	7.7409	7.71167	7.93217	7.07347	8.08549	7.85964	8.16559	7.55367	7.7409	7.5623	7.41856	7.54255	7.44336	7.37433	7.41284	7.15943	7.56932	7.17425	7.21547	7.32328	7.23646	7.22023
A_44_P1003372	294422	12.4163	12.4233	12.4338	12.6335	12.34	12.387	12.4317	12.1925	12.0476	12.3092	12.2281	12.6301	11.6434	12.4093	12.5016	12.6549	12.4233	12.5794	12.1976	11.948	12.1959	10.4636	10.8134	10.2608	10.8873	10.668	10.9348	10.5409	10.8094	10.5402	10.999	10.9697	10.7802	10.9546	11.1184	11.2642
A_44_P1003716	361219	6.81068	6.4547	6.41041	6.48268	6.96552	6.98928	6.40726	6.40857	6.87428	6.63499	6.27288	6.51091	7.40835	6.49121	6.75251	6.56607	6.65638	7.06905	6.86269	7.27976	6.65596	7.32054	7.08927	7.30361	7.24568	7.32231	7.5508	7.24152	7.85231	7.40939	7.5117	7.31621	7.29317	7.35171	7.86092	8.79856
A_44_P1003728	296935	13.8628	14.0307	13.9249	14.1482	13.2984	13.187	13.5879	13.5849	13.2844	13.8595	13.5879	13.6803	15.1061	13.8147	13.6723	14.3691	14.5776	14.7648	13.8129	11.7988	12.8996	14.7807	15.0717	14.6809	15.4989	15.0256	14.8969	14.9579	15.3956	15.398	15.4344	15.5504	15.251	15.5422	15.5039	15.5272
A_44_P100443	304577	5.89221	6.23107	5.78027	4.95842	5.03799	4.16244	5.29126	5.16684	4.3835	4.64246	4.62662	4.98579	5.65438	4.91841	5.43219	5.10942	6.19892	5.75104	6.06066	6.18607	6.09872	5.93163	6.81649	6.18962	5.66172	5.96375	5.84124	4.3245	4.68863	4.59482	4.17444	4.23329	4.70635	4.91198	4.54505	4.60649
A_44_P1004536	117099	6.13409	5.86054	5.71619	6.27	4.17613	4.96914	5.15261	5.58336	5.31368	5.82831	6.03564	6.61365	5.54997	5.41718	4.95842	4.63077	4.56571	4.87846	4.96147	4.11152	4.44423	5.06032	4.38168	5.29206	5.81729	5.12	5.22387	5.80241	5.65551	6.04723	6.51373	6.12873	5.37206	5.0921	6.11628	5.60478
A_44_P1004790	25362	5.42002	6.04018	5.95981	5.38172	5.37456	5.50473	5.86195	5.65822	5.64787	5.74159	6.05012	5.82962	7.90561	6.45385	6.24376	6.07133	8.76883	7.92424	5.91228	6.99013	6.98928	9.46754	8.88844	8.48584	9.71515	8.71158	8.5687	8.78682	8.68374	7.93878	8.31921	9.04072	7.72657	8.74513	8.85038	7.72698
A_44_P1005213	304951	7.18651	6.65792	6.63197	5.51621	6.23271	6.14363	5.90544	6.4872	6.54788	5.87166	5.80985	5.31574	5.76416	5.51335	6.24957	5.35852	5.99934	6.03936	5.18619	5.10224	4.85752	6.51136	6.70039	6.49334	5.16582	5.25784	5.56237	5.41875	5.37758	5.9823	5.06358	5.4627	5.08143	5.94743	6.14147	5.51947
A_44_P1005649	619393	8.17357	8.17636	8.28401	8.08726	8.22651	8.1265	8.29018	8.26857	8.1141	8.38522	8.35521	8.44737	8.31343	8.34588	8.62073	8.33991	8.27886	8.53536	7.67662	7.46415	7.72463	8.73528	8.2102	8.3049	8.84725	8.99412	9.41708	9.48993	9.40101	9.32136	8.8643	9.10659	8.73626	9.13052	8.81945	8.75186
A_44_P1006058	29175	8.26952	8.14926	8.08201	7.53376	7.78556	8.26018	8.41004	8.33479	8.97775	8.85833	8.63776	8.66197	9.17902	8.71468	8.71963	8.71204	8.64631	8.92246	8.15598	8.19009	8.16521	9.06964	9.00111	8.62245	8.77207	8.88978	8.525	9.92129	9.62504	9.97388	9.14056	9.07644	9.27445	9.16013	9.44974	9.08365
A_44_P1006068	299338	12.0996	12.3119	11.2286	11.729	11.4291	12.0321	11.8776	11.2146	10.8734	11.3592	11.9133	11.0138	10.7737	11.2375	11.2346	11.1576	11.5257	11.2998	10.8441	9.9986	10.5727	9.26228	9.62596	10.0271	8.34537	8.09384	7.40883	7.61789	8.14073	8.03359	8.23113	7.8578	7.9271	8.17259	8.72675	7.9637
A_44_P1006595	287119	11.198	11.0986	11.3599	11.3033	11.2031	11.3915	11.2159	11.2628	11.1616	11.4485	11.515	11.5602	11.5856	11.5594	11.8338	11.6085	11.7972	11.989	11.7493	12.1666	11.9906	12.6029	12.4142	12.1897	12.0688	11.8058	11.9283	11.0923	11.015	10.9452	11.0823	11.0362	10.9008	11.2407	10.8217	11.0318
A_44_P1007008	295704	7.58321	7.81654	7.65768	7.5442	7.88734	8.08112	7.91046	7.82558	7.98687	7.89881	8.05211	7.80787	9.11087	8.08964	7.67171	7.37697	7.14082	8.27222	7.94734	9.03412	8.13543	8.19742	8.37761	8.37761	8.33905	7.93679	8.44894	8.74612	9.16952	8.54679	8.05359	8.42415	7.47925	8.32609	8.50402	9.60675
A_44_P1007105	192270	9.94596	9.55841	9.88397	9.60241	10.0298	9.8856	9.51389	9.08692	9.53433	9.26131	9.38589	9.5893	9.65107	9.50887	9.00313	9.28825	8.99464	8.82312	9.01851	9.1363	9.25502	9.2637	8.69603	9.0399	8.33201	8.23682	7.92518	8.4252	8.49359	8.57011	8.97299	8.68644	8.74038	7.91955	8.51031	8.56959
A_44_P1007110	499157	11.2219	11.2554	11.1765	11.2707	11.3846	11.3612	11.4533	11.0487	11.7375	11.238	11.3817	11.2354	10.414	11.2908	11.3577	11.5423	11.2103	11.5158	11.2096	11.1141	11.3671	10.2466	10.1826	10.1869	10.4817	10.7859	10.6538	10.5015	10.8304	10.7102	11.1387	11.1217	10.8027	10.7107	10.8243	10.6608
A_44_P1007215	289801	9.68219	9.58252	9.69343	9.48197	9.96888	9.7	9.61568	9.50246	9.91797	9.77112	10.2807	10.2461	11.1209	10.6192	10.5762	10.1212	10.3561	10.5213	10.7196	10.7437	10.4446	9.42653	9.39475	10.5846	9.44064	9.46465	9.62292	9.35031	9.46416	9.21994	9.20159	9.08411	8.71764	9.12023	9.39258	9.91735
A_44_P1007438	303407	5.69338	5.75253	5.55816	5.67512	5.17328	4.87504	5.46105	5.12971	4.03074	5.11625	5.2872	5.21921	4.45957	4.98904	5.0507	5.13477	5.06151	5.21385	4.7784	4.49433	5.14154	5.0907	5.19187	4.83198	5.47059	5.14659	5.48091	4.60067	4.52744	3.68364	4.46084	4.32161	3.85769	4.20134	4.21752	4.06603
A_44_P100790	313490	4.48987	4.89849	4.71116	5.00891	4.38857	4.21936	3.40216	3.47704	2.5822	3.25336	3.55464	4.02625	4.09858	3.5483	3.86747	4.57783	4.34772	3.97215	3.2502	2.71586	3.70559	4.2749	4.70795	4.18552	4.05919	4.4677	4.06563	4.02672	3.4976	3.21166	4.04094	3.68106	3.53851	4.14251	3.53561	4.36068
A_44_P1008245	297720	7.64863	7.54497	7.61161	7.91548	7.49463	8.0125	7.63394	7.3808	7.44296	7.34195	7.4438	7.27666	7.32578	7.14939	7.1168	7.3283	7.39812	6.88455	7.3329	7.45056	7.55879	8.28454	8.55298	8.00745	8.32093	8.3991	8.36583	8.68208	8.68173	8.40338	8.96588	8.73377	8.58921	8.53536	8.4773	8.37575
A_44_P1008356	100361126	16.9973	17.0329	16.9922	16.8594	17.019	16.8766	16.8766	16.9342	17.0454	16.8016	16.8016	16.7632	17.327	16.6421	16.7411	16.8917	16.9664	16.9922	17.0645	17.1889	17.0692	17.6587	17.7864	17.7765	17.8868	17.9786	17.9707	18.0357	18.0166	17.9971	17.9523	18.0445	18.0266	17.9786	18.0959	18.0847
A_44_P100870	362676	11.9069	11.6966	11.6046	11.9509	12.1995	11.9864	12.0412	11.8171	11.7504	11.7152	12.038	11.8414	10.5594	11.5577	12.017	11.8256	12.0387	11.5644	12.0907	11.5734	11.7117	11.1398	11.5621	11.0668	10.0765	10.486	10.3045	9.53021	9.80851	9.83386	10.13	10.0742	10.4185	10.8593	9.82809	9.62679
A_44_P1009948	303180	10.4964	10.4355	10.3675	10.585	10.6186	10.5477	10.2865	10.2442	10.9788	10.2087	10.2668	10.0068	10.8537	10.3508	10.1326	10.746	10.8192	10.7266	10.8695	11.3908	11.1819	10.9354	11.043	10.9335	11.6343	11.7667	11.6932	11.5068	11.4305	11.4329	11.9425	11.7144	11.5886	10.8811	11.8767	11.7391
A_44_P1010226	289491	12.5342	12.5156	12.3995	12.4085	12.3273	12.2559	12.0942	12.2077	11.8151	12.0642	12.164	12.2156	11.948	12.3316	12.3183	12.3833	12.378	12.3803	11.9215	11.7117	11.9181	11.3775	11.3768	11.2956	11.1926	11.2762	11.4649	11.3423	11.1758	11.2692	11.3884	11.1954	11.245	11.4622	11.2635	11.3129
A_44_P1010482	680493	9.69632	9.61568	9.59777	9.90956	9.97225	9.6984	9.7	9.63343	10.0956	9.59921	9.76491	9.58839	10.4545	10.0108	9.91407	10.3587	10.4476	10.349	10.0797	10.7715	10.4247	10.8204	10.668	10.6784	11.2464	11.325	11.374	10.8186	10.7042	10.9711	10.8336	10.7177	10.9322	10.7159	10.869	10.938
A_44_P1010816	291441	5.6955	5.35676	5.48182	3.40216	4.69983	4.28625	4.08951	5.10698	4.69109	3.72862	4.38091	3.92327	4.94596	3.28833	4.88204	2.96628	4.48507	4.44894	3.90892	2.44774	2.14517	5.14114	5.068	4.87846	4.06785	3.63161	3.64663	3.92587	4.33935	5.1599	3.38897	4.06354	4.4903	5.13642	5.14074	5.01607
A_44_P1011038	498959	13.2336	13.1246	13.2912	13.2336	13.2607	13.34	13.3254	13.3053	13.3315	13.4664	13.9265	13.9404	13.6911	13.8423	14.5915	14.1932	14.6126	14.4438	13.8255	14.2293	13.977	15.0208	14.8876	14.9837	14.8278	14.6613	14.8257	14.7648	14.7494	14.5898	14.8612	15.2668	14.9204	14.6976	14.7669	15.0469
A_44_P1011244	287798	9.62596	9.57078	9.6264	9.61934	9.7745	9.73462	9.59247	9.62195	9.93982	9.55406	9.46714	9.51133	9.58437	9.12308	9.25611	9.50677	9.42503	9.32583	9.61887	9.98519	9.73726	10.2428	10.1408	10.3601	10.5111	10.5914	10.9101	10.9923	10.8416	10.8748	10.9335	10.9225	11.003	10.5249	10.9427	10.9917
A_44_P1011391	316599	9.31814	9.43069	9.52054	9.53155	9.57972	9.7435	9.46416	9.60348	9.92891	9.42902	9.63343	9.58783	10.271	9.54974	9.64734	9.81981	9.79295	9.56385	10.1731	10.2059	10.0703	10.077	10.1502	9.99262	10.1794	10.2504	10.1724	10.4035	10.312	10.5283	10.5863	10.5335	10.4291	9.87896	10.8605	10.6389
A_44_P1011464	309722	10.28	10.5105	10.3448	11.3181	10.5978	10.6401	10.7618	11.1122	11.3223	11.6761	12.1853	12.0785	12.0067	11.061	11.5338	12.678	12.8324	11.8389	12.7208	12.3588	12.7427	10.6915	11.0469	10.038	11.1967	11.1642	11.4566	11.8085	11.6918	11.4897	11.2873	11.4247	11.3339	11.8542	11.3854	11.3599
A_44_P1011595	364510	9.07923	9.34766	8.74968	8.29949	8.8385	8.86201	8.92614	8.92474	9.18155	9.07603	8.64081	8.46003	9.0495	8.59196	8.39155	8.94565	8.93968	8.65891	8.45498	7.83155	8.2874	7.62644	7.73859	7.58032	7.11911	7.58794	7.68275	7.64863	7.6704	7.55834	7.22765	7.36114	7.51991	7.70708	7.85179	7.19503
A_44_P1011716	29316	5.76466	5.61207	5.70363	5.55514	5.65593	5.56237	5.06113	4.91995	5.09344	4.88449	4.65592	4.774	5.49217	5.55476	4.6944	4.76495	5.25331	5.47669	6.00204	6.92632	6.13251	6.35647	6.23688	6.33281	6.13828	7.05441	7.08268	5.48786	5.01607	5.57717	5.23483	4.49531	4.79398	4.96109	5.14306	5.44197
A_44_P1011780	362039	14.6781	13.9784	14.0919	14.0799	13.6446	13.7674	14.0342	13.8917	13.388	14.2546	14.0983	14.9421	14.9642	14.8278	14.3525	14.7717	13.5617	14.6476	14.0096	14.1275	13.9418	13.2953	13.8799	13.0542	13.9103	13.6155	13.0119	12.3687	13.6182	12.1889	13.1162	12.1631	12.0642	12.4359	11.672	11.9702
A_44_P1011918	287750	4.5643	3.69789	3.84128	4.3144	4.16415	3.86529	3.52616	4.37348	4.39141	4.17082	3.67889	4.30996	5.69219	4.64639	4.50965	4.29755	4.35976	4.47876	4.51645	4.17485	4.69906	5.49063	5.88784	5.43368	6.3679	5.94022	6.73879	6.90142	6.72948	7.08895	7.34819	7.42743	7.26387	7.3415	7.67216	7.93182
A_44_P1011953	362219	10.769	10.6245	10.5231	10.7981	11.073	11.0343	10.9593	10.9408	11.1116	10.6987	11.8119	11.4419	10.8575	11.6709	12.3226	12.0869	12.528	11.9873	11.0953	11.4011	11.2978	8.67081	9.16629	8.60828	8.81853	8.83993	8.79716	8.79531	8.82363	8.70649	9.10798	9.53488	9.72065	10.4482	9.76268	9.32949
A_44_P1012502	373065	9.87425	9.86616	9.91675	10.0206	10.2579	10.0736	9.8747	9.96888	10.2608	10.414	10.33	10.5249	10.9137	10.5526	10.6888	10.7988	10.7191	10.7896	10.6668	10.8034	10.5015	10.3894	10.4465	10.1525	11.2206	10.9723	11.0776	10.7727	10.4946	10.6595	10.5791	10.486	10.7068	10.4595	10.62	10.8938
A_44_P1012529	296380	9.3356	9.81822	9.18964	9.96577	9.21128	9.312	9.51133	9.41271	9.63294	10.1342	9.81469	10.1685	10.5454	10.4892	10.4534	9.8158	10.1189	10.3252	10.13	10.3153	10.202	10.3611	10.1613	9.75178	10.1172	9.4141	9.44659	9.4245	9.91847	9.378	9.3327	9.81426	10.3136	9.36242	9.25806	9.83441
A_44_P1012567	286922	8.46141	8.34799	8.42114	9.03373	8.99043	8.66288	8.46003	9.03276	9.17412	8.09912	7.7769	7.8155	8.81945	8.13352	7.70846	8.05262	7.75007	8.23618	8.49659	8.89503	8.75017	10.2961	9.97065	9.63245	10.1046	9.86927	10.3079	10.1077	10.0808	10.0892	9.59865	9.57126	9.39833	9.4322	9.4472	9.59563
A_44_P1012606	25497	10.0133	9.97554	9.97283	9.92934	9.88005	9.81426	9.85841	9.98814	9.98409	10.1425	10.1744	10.2087	10.5633	10.3623	10.4263	10.4321	10.6589	10.874	10.714	11.0023	13.5103	11.2206	11.194	11.0544	11.2895	11.0054	10.9342	10.5087	10.2882	10.4203	10.5594	10.5256	10.4065	10.1358	10.2767	10.4884
A_44_P1012940	304654	6.78754	6.76427	6.5972	7.19721	7.2563	7.33685	7.15607	7.09141	7.32376	6.94789	7.22309	7.24762	7.33353	6.71287	7.29594	7.40301	7.37605	7.03698	6.72993	7.57293	7.33064	8.22744	8.40203	8.30088	8.79495	8.15259	8.4191	7.78683	7.52903	7.40507	8.46495	7.96283	8.09431	8.04798	8.53435	7.94558
A_44_P1013006	297738	3.31036	3.58233	2.2165	1.98324	2.21626	2.38291	2.61696	2.61829	3.78546	2.01602	3.80668	2.71192	4.70965	2.26795	4.83198	4.03766	2.53476	3.61706	4.78616	4.92431	4.86676	5.89929	6.23804	6.33027	5.88274	6.54624	6.56369	5.79838	6.28255	5.95543	6.29143	6.07226	6.6083	5.73167	5.35293	7.16744
A_44_P1013048	294667	8.04355	8.42063	8.5615	8.9795	8.61387	9.12993	8.53435	8.39287	8.97342	8.73138	9.01445	8.95195	8.77534	8.8332	9.22952	8.59379	8.53435	8.59331	8.54438	9.07603	9.46518	9.39833	9.66021	9.81309	10.4712	8.78731	8.87211	8.79214	8.61739	8.68084	9.39833	8.50159	8.61703	8.86385	8.84995	8.44277
A_44_P1013314	298693	9.378	9.80544	9.59134	9.8856	10.3401	10.5496	10.038	9.56438	9.85066	9.91506	9.67012	9.65814	12.0511	10.8994	9.0928	9.84505	9.05962	11.39	10.3062	11.8877	10.75	8.44509	8.41248	9.54753	10.1553	9.22577	10.3884	9.15747	11.8963	8.33622	9.00076	9.56495	8.01159	10.5696	9.11037	13.6276
A_44_P1013753	363478	6.71041	6.69931	6.83466	6.50162	6.42835	6.62111	6.27086	6.53012	6.06677	6.21034	6.5714	6.54027	6.50824	6.51495	6.4518	6.66789	7.15253	6.69117	6.51408	6.8787	6.91022	7.78203	7.74689	7.73584	7.46141	7.46505	7.55033	6.77579	6.67483	6.69619	6.82405	6.62948	6.7614	6.65223	6.93744	7.02708
A_44_P1013822	302640	10.8643	10.8197	10.8041	10.8873	10.9966	10.9464	10.8243	10.9144	10.8899	10.8331	10.7327	10.9507	11.5803	10.6778	10.9887	10.8285	10.8823	11.053	11.3678	11.492	11.3908	12.6168	12.6905	12.8655	13.1032	13.0542	12.8969	13.019	13.0569	12.6029	13.089	13.2389	13.1214	12.7038	12.9247	13.1989
A_44_P1013851	29373	6.86365	6.98196	6.8451	7.30226	6.64796	7.31411	7.27666	7.2332	7.6296	7.61837	7.66943	7.78203	8.53435	6.64833	7.45147	7.32744	7.48493	7.21547	7.30527	6.87135	7.09346	6.8542	7.06096	7.14593	6.98196	7.79816	7.73091	9.08138	8.98173	9.19463	8.52209	9.41271	8.97997	8.938	9.18578	9.27249
A_44_P1014379	315970	8.7258	8.83953	8.80084	9.02838	9.05248	8.87211	8.85556	8.85689	9.38589	8.73418	8.58267	8.6364	8.87759	8.67184	8.56288	8.97594	8.99043	8.83273	9.34216	9.47582	9.42953	11.4397	11.3626	11.5437	12.0294	11.4635	11.7184	11.6661	11.1875	11.4687	11.4357	11.4456	11.0959	10.1321	11.3376	10.9818
A_44_P1014619	288449	8.24112	8.10322	8.12444	8.30044	8.34721	8.44997	8.12082	7.975	8.47875	8.09478	8.04581	7.96945	8.13016	7.83467	7.83955	8.04843	8.23253	7.89412	8.22705	8.79357	8.32403	10.5676	10.6102	10.4234	10.8348	10.8139	10.9198	10.4964	10.4309	10.3096	10.7102	10.5676	10.4465	9.67452	10.1316	10.105
A_44_P1014862	290802	6.59679	6.56449	6.75221	6.3833	6.34001	6.47124	6.59344	6.42345	6.01328	6.62877	6.62915	6.64971	7.34237	6.51997	6.90417	6.93107	6.87262	7.1611	6.68834	7.00588	6.83541	7.86781	7.63394	7.45233	8.18971	7.88179	8.05715	7.42516	7.55033	7.47345	7.58518	7.34063	7.47618	7.46997	7.37605	7.88408
A_44_P1014902	691610	8.41436	8.22744	8.19647	9.03901	8.44509	8.09139	8.27084	8.07935	8.76883	7.84039	8.79025	8.40141	8.50063	8.88473	8.57987	7.84929	7.89752	7.71256	7.57463	7.46861	7.21504	6.69081	6.8148	7.34905	6.88046	6.90584	6.91344	6.9997	7.06905	7.14593	6.86531	7.14297	7.18198	6.7828	7.31931	7.42309
A_44_P1015178	363485	10.7369	10.6951	10.5993	10.8197	10.584	10.5906	10.4872	10.5278	10.7948	10.6333	10.6128	10.567	11.1217	10.5409	10.8022	10.726	10.8041	10.9348	11.1417	11.4255	11.015	11.8133	11.7417	11.9709	11.9976	12.1072	12.162	11.882	11.8075	11.9235	11.6974	11.6918	11.6142	11.4011	11.7461	11.6807
A_44_P1015203	499422	6.369	6.59273	7.33928	6.82881	6.26248	7.19424	6.81356	6.33105	6.6986	7.04137	6.23849	6.34134	7.85725	7.86445	7.6107	7.46723	6.91941	8.11637	8.06934	7.85338	7.95107	6.99459	7.24198	6.39795	7.84838	8.58122	8.02839	7.03195	7.14996	7.1088	7.69192	7.19243	7.48541	7.99736	7.57463	7.88355
A_44_P1015355	291534	6.48988	6.41756	6.21111	6.243	5.94463	5.699	6.65437	6.41409	6.33027	6.62948	7.08796	6.97054	7.42996	7.05441	7.02323	6.49541	6.46137	6.75295	6.13744	6.37114	6.30404	6.79304	6.8325	7.04015	7.8265	7.57463	7.65038	7.45885	7.33974	7.58651	7.21928	7.05035	7.09795	7.5117	7.05035	7.10668
A_44_P1015754	29504	5.47745	5.34271	6.22711	6.06445	5.97538	5.66225	5.59351	5.89886	4.8943	7.06865	6.36705	6.66869	6.86617	6.67714	5.95684	6.76648	5.07786	7.14897	10.2774	10.2549	10.1543	5.50305	5.71041	5.04991	5.92537	6.15579	5.47779	4.50882	4.36335	5.18259	5.62716	3.69297	5.29206	5.37631	5.31902	4.92772
A_44_P101625	25400	7.13992	7.24992	7.02751	7.2539	7.04766	7.02154	6.94482	6.72948	6.07379	6.5512	7.11164	6.52632	5.29986	6.56326	6.80855	6.86968	6.99409	6.66311	5.74602	5.44407	5.85625	5.10833	5.95333	5.33308	4.72228	4.38507	4.41152	4.42261	4.98325	5.07913	5.16631	4.87345	5.51386	5.91974	5.19912	5.20548
A_44_P1016691	314678	6.42345	6.42012	6.42455	6.24835	6.08541	6.29713	6.28621	6.21725	5.36649	5.79437	6.08505	5.86948	6.036	6.3617	6.60405	6.08216	6.01404	6.27883	5.05256	5.09848	5.18435	6.13206	6.50284	6.20534	6.7579	6.63032	6.71041	5.91817	5.90878	5.63314	5.60371	5.69731	5.64827	5.83743	5.34876	5.78195
A_44_P1016829	78969	7.96506	7.59558	8.18177	8.0663	7.744	7.62206	7.13765	7.11164	7.70798	6.27883	6.3189	6.91097	6.71855	6.4859	7.01126	6.3617	6.3082	6.17354	7.72917	6.42307	6.95246	7.84333	7.52282	8.25028	7.09516	7.48347	6.84469	7.22542	7.20091	7.09795	7.61837	7.72743	6.73751	6.37759	7.28286	7.21453
A_44_P101700	292483	4.19948	3.58089	4.06874	2.98324	2.9882	3.15414	2.82617	3.72069	3.61122	3.93366	3.37974	3.65356	4.38091	2.89006	2.79894	2.60469	2.72337	4.08818	3.50865	4.1687	3.60189	3.94749	4.27368	4.33155	4.04602	4.29945	4.56912	5.5043	5.11458	5.4333	4.6915	4.81309	4.11976	5.15909	5.63802	5.27273
A_44_P1017206	288907	1.88776	2.22824	2.38666	2.07752	2.37645	1.89553	2.22634	2.14679	2.81766	2.33597	2.36782	2.13207	7.23228	1.88878	1.91965	1.95655	1.93045	2.26603	2.40643	3.18509	2.30176	3.8825	4.16957	3.89453	5.21029	6.46226	5.75179	6.74871	7.19681	6.84667	6.74234	7.90609	7.49026	7.55968	7.48631	9.03901
A_44_P1017458	360604	12.0776	11.757	11.7716	11.9261	11.8231	11.7383	11.7045	11.5512	11.4143	11.667	11.5956	11.512	10.9322	11.6352	11.6684	11.6234	11.4365	11.3518	11.4157	10.7351	11.4329	8.9702	9.20389	8.80697	8.98222	9.2044	8.79947	7.80516	8.0517	7.93092	8.68034	7.90138	8.16239	8.33013	8.10187	7.71215
A_44_P1017481	29543	13.6391	13.6321	13.7741	13.6642	13.7785	13.9168	13.6659	13.7608	14.1068	13.7339	13.6005	13.6214	14.4252	13.688	13.7357	14.0799	14.2293	14.2049	14.0307	14.1731	14.0114	15.2578	15.3956	15.0073	15.409	15.4817	15.5357	15.9473	15.8736	15.92	15.7704	15.9133	15.7147	15.2374	15.764	15.8833
A_44_P1017720	295283	6.67233	6.66709	6.60954	5.54748	6.98971	5.5959	6.45431	6.22915	4.26515	1.93584	3.67841	3.20634	5.02485	5.75373	3.75716	5.41439	5.13555	6.24463	4.10352	3.57532	3.50731	4.644	4.66504	6.64528	4.87215	4.80982	4.38091	5.11839	5.12689	4.06829	4.81973	4.63415	4.87796	4.43323	5.54997	5.46308
A_44_P1017897	361520	9.62195	9.53313	9.40769	9.59865	9.46934	9.22577	9.52103	9.21128	8.69506	9.2947	9.45459	9.378	9.30622	9.54702	9.43433	9.55551	9.46799	9.46799	8.78083	8.39633	9.06161	8.72409	8.84402	8.46773	8.3088	8.34799	8.31018	8.25472	8.31118	8.09095	8.40959	8.35234	8.26208	8.51117	8.18841	8.19056
A_44_P1018090	361549	6.50366	6.48173	7.61983	7.43533	6.78598	7.51307	7.2207	7.04392	7.60153	7.24762	6.57724	7.21377	7.03826	7.17464	7.83726	7.26222	5.88908	6.73041	6.23401	6.54742	6.54742	8.08638	8.09049	7.98829	7.61699	7.96468	7.9289	8.13816	7.7661	8.44645	8.47921	8.43045	8.04441	7.99372	8.63301	8.49526
A_44_P1018098	363261	4.72789	4.91841	4.87385	4.70834	4.2631	4.59173	4.26752	4.73407	4.54635	4.37843	4.76121	4.74062	6.32047	4.17654	4.33975	5.04357	4.8625	5.27801	5.88393	5.33045	5.46725	6.29634	6.21854	5.53994	6.73609	6.51338	6.78359	7.30527	7.02708	7.0959	7.32098	7.61247	7.54054	7.66222	7.44978	7.57333
A_44_P1018447	288515	7.38359	7.21153	7.29854	6.98719	7.45277	7.70798	7.20091	7.53331	7.8224	7.80068	7.1836	7.48493	10.0859	6.99319	6.89821	7.17588	7.35986	7.53472	7.33928	7.53062	7.58278	7.42433	7.54583	7.50019	9.62773	9.11667	9.90703	10.8968	10.3258	10.8107	10.2909	10.4502	10.1502	10.3787	10.3051	10.0045
A_44_P1018622	287534	12.7198	12.6227	12.7436	12.3256	12.7837	12.618	12.3316	12.6168	12.9513	12.0501	11.4004	11.339	11.3861	11.3311	10.8961	11.5794	11.5718	11.8682	12.3201	12.6758	12.3131	10.8932	11.038	10.9584	10.8166	10.6714	10.7596	10.3554	10.292	10.1657	10.6277	10.278	10.6703	10.0791	10.7988	10.3317
A_44_P1019148	292777	12.1555	12.0879	12.1257	12.0588	12.2165	12.0571	11.8786	12.1382	12.2988	12.0001	11.831	11.9793	12.5186	11.9356	11.959	12.1373	12.1826	12.1603	12.4202	12.541	12.3546	13.5539	13.9038	13.8581	13.6563	13.4693	13.5893	13.4021	13.5146	13.4838	13.6532	13.7306	13.4999	13.3081	13.8129	13.6197
A_44_P1019245	64394	8.66071	8.58122	8.51618	8.31921	8.50987	8.43813	8.61477	8.50688	8.32759	8.36039	8.46406	8.37533	8.73889	8.26582	8.23517	8.38303	8.25345	8.37248	8.51946	8.8381	8.50783	9.27546	9.01212	9.34929	9.32772	9.67951	9.60777	9.96888	9.9846	10.0313	9.86252	9.83156	9.85999	9.72531	9.8293	9.90553
A_44_P1019480	309175	10.7082	10.4054	10.6139	10.6531	10.5379	10.1826	10.271	10.1851	10.1447	10.7221	10.5963	10.6858	10.0308	9.95946	10.2955	9.77808	9.50286	9.49828	9.16722	8.94244	9.14317	9.81199	9.69943	9.99422	9.41058	9.42815	8.8282	8.87256	9.12308	8.85735	9.27053	9.30587	9.2947	9.56045	9.34982	9.38796
A_44_P1019537	300266	8.73472	8.51813	8.58809	8.36527	8.53486	8.59428	8.55157	8.71248	8.94656	8.42847	8.51714	8.47455	8.98858	8.46406	8.3836	8.47412	8.26303	8.41634	9.0424	9.04433	8.92906	9.83899	9.77398	9.71373	9.30867	9.45749	9.68361	10.1408	10.0405	10.3371	10.2762	10.3366	10.2423	9.69078	10.4986	10.2795
A_44_P1019604	296368	8.66608	8.09431	8.05211	6.88205	7.40835	7.64692	7.43123	7.88823	7.85388	7.24316	7.50761	6.97229	7.47876	7.32786	7.42309	6.82358	6.94906	7.37294	6.75648	7.00172	6.24874	7.7638	7.49644	7.42516	5.99501	6.72261	5.92365	6.25349	6.52795	7.48721	5.13166	6.00204	5.75705	6.36822	7.17464	5.82962
A_44_P1020422	25491	11.063	10.9304	11.9666	11.5265	11.7168	11.7585	11.2822	11.883	11.9085	11.7956	10.1261	11.5272	11.0588	11.5483	11.7781	11.4305	9.96237	10.6778	11.1894	11.6627	11.2714	11.8579	12.3226	12.4848	11.6661	11.9702	11.8338	12.4307	12.2568	12.4739	12.6628	12.5828	12.1125	12.1062	12.5806	12.6301
A_44_P1021808	360483	7.88225	7.8307	7.92853	7.87965	8.09333	7.94638	7.87837	7.96618	8.08414	8.10228	8.01651	8.04308	8.35003	7.97199	8.00388	8.19261	8.51994	8.14349	8.13166	8.31696	7.9411	8.68299	8.68463	8.59196	9.72945	9.34719	9.62195	8.99235	8.85925	8.75998	9.34166	9.09814	9.37421	8.79716	9.03901	9.10358
A_44_P102197	29624	4.75327	5.09672	4.55995	5.27638	4.41663	5.22096	4.97627	5.17288	4.32241	5.35151	5.34271	5.62312	6.07423	6.04933	6.142	6.14147	6.08337	6.23571	4.64369	4.8946	4.95303	6.79043	6.40684	5.56661	6.11869	6.69279	6.23849	5.99012	6.18517	6.08469	5.35151	5.54587	5.90956	5.17116	5.98713	5.9935
A_44_P1022002	287561	4.89935	4.19038	4.43323	4.25514	4.18506	3.2102	3.87467	4.08003	3.56267	3.45065	2.43998	3.89453	5.35476	4.00626	4.61342	4.18073	3.30595	4.78981	7.53472	8.74612	8.0703	8.09999	7.82321	9.65708	7.29854	8.14401	7.457	6.73352	7.80826	7.21281	7.23972	5.03299	7.01126	7.20376	7.03288	8.26533
A_44_P1022458	307351	9.77654	9.81673	9.69179	9.28091	9.61768	9.45263	9.56385	10.0167	9.9673	9.757	9.0515	9.2637	12.7351	9.06964	8.91912	8.73941	9.31346	10.3702	11.6142	11.8195	11.4591	14.5036	14.3089	14.7951	13.2771	13.8083	13.7246	13.1296	13.0705	13.2873	12.3901	12.5062	12.7059	13.065	12.6916	13.1274
A_44_P1022711	295971	6.46816	6.49616	6.81275	6.17146	6.00427	6.44961	6.35952	6.41829	6.50576	6.54027	6.24174	6.34765	7.89706	6.17267	6.3759	6.37665	6.0238	6.67838	7.21716	6.80983	7.34583	9.61817	9.14705	8.51994	9.32995	9.5108	9.9352	10.4275	10.1965	10.4411	9.79155	9.72374	9.66788	9.95572	9.31346	9.87425
A_44_P1023264	29573	13.7339	13.8113	13.7503	13.6867	13.795	13.6786	13.6642	13.8773	13.4256	13.6167	13.7044	13.5727	12.4133	13.5507	14.0255	13.6124	14.0241	13.6549	13.1729	12.972	12.972	11.5512	11.5602	11.5602	11.2139	11.085	10.9578	12.073	12.3256	12.2405	12.3351	12.7188	13.0363	13.2706	12.8019	12.5469
A_44_P1023480	291060	2.69779	2.06497	2.32875	2.98145	3.92499	2.85317	4.53392	4.77025	4.26752	4.32181	4.96364	4.35976	5.04746	4.78062	5.17751	2.44852	3.75135	2.7297	4.28583	4.1633	4.29668	4.40277	4.09172	3.76553	3.97879	4.11536	3.92223	3.72517	3.41076	3.84544	3.8589	3.70922	3.07945	3.58628	4.00667	3.71153
A_44_P1023498	64665	12.8766	12.9165	12.9964	12.9136	13.0082	12.9678	12.8596	12.9311	12.6816	12.9333	12.8872	12.7727	12.7107	12.8336	13.0164	13.1162	13.0877	13.0363	13.4394	13.7193	13.5521	12.482	12.955	12.7796	11.8524	11.9124	11.8111	12.4758	12.6767	12.7025	12.7049	13.1425	12.8169	13.2292	12.8776	12.8447
A_44_P1023538	24232	5.13326	5.41316	5.37715	4.50797	5.10036	5.7302	5.19603	4.42261	5.46774	5.31127	5.39316	6.18395	6.11215	4.91805	4.42752	5.53098	4.5071	4.93103	5.97538	6.79498	6.30733	7.40392	6.98887	7.77733	6.43951	7.71814	7.92809	6.29713	6.61719	7.23149	7.39588	5.61207	6.04966	4.78573	6.44878	6.84168
A_44_P1023801	315740	7.72129	7.48895	7.48075	6.54579	6.90184	6.70416	6.60103	7.27332	7.26098	6.65181	6.72686	6.32615	6.53862	6.48467	6.74065	6.3529	6.50824	6.64437	6.22349	6.13543	5.86575	6.66789	6.73258	6.49759	5.58413	5.90386	5.94132	6.20202	5.80826	6.57843	5.58413	6.04686	6.02002	6.22877	6.72948	5.3875
A_44_P1024065	84580	10.4303	10.4534	10.5863	10.6894	10.6401	10.5341	10.6024	10.3932	10.1609	9.86561	9.89157	9.93886	9.82591	9.78942	9.40871	10.2156	10.0045	10.0903	9.33807	9.39688	9.43873	9.44606	9.54974	10.1061	9.80657	9.53881	9.4875	9.3021	9.30958	9.11182	9.3874	9.37027	9.41208	9.66223	9.60567	9.53255
A_44_P1024125	64441	9.85956	9.71232	9.75817	9.95025	9.63999	9.68766	9.72474	9.71515	10.2025	10.1097	10.2533	10.2715	10.9118	10.1613	10.2174	10.0656	10.0808	10.2949	9.83952	9.979	9.8573	10.7479	10.5752	10.5936	11.1266	10.8867	10.7082	10.7005	10.7381	10.8841	10.7942	10.7993	10.99	10.7872	11.3768	11.2993
A_44_P1024703	363137	7.3415	7.43166	7.20169	7.42033	7.39286	7.59385	7.66827	7.77041	7.90051	7.58083	7.60667	7.82118	7.98646	7.68889	7.62692	7.816	7.76099	7.83287	7.96618	8.02454	8.06212	9.28135	8.99882	9.04433	8.90076	9.12755	9.19629	9.30456	9.3204	9.28969	9.48057	9.43433	9.64449	9.02168	9.32533	9.34522
A_44_P1024721	60423	8.69685	8.97997	8.93446	9.24699	9.37069	9.57579	9.38236	9.24303	9.76844	9.4438	9.51959	9.4245	10.2494	9.34475	9.50887	9.47051	9.27053	9.37208	9.37679	9.77007	9.38589	9.98047	9.8355	10.3347	10.956	10.552	10.6119	10.5703	10.5329	9.97348	9.98519	9.91162	9.85349	9.66611	9.84069	10.202
A_44_P102477	362122	4.22483	4.17407	4.21981	4.36786	2.75643	3.48892	3.89875	4.10024	2.79196	3.52705	3.58136	4.76069	3.83378	4.02672	3.87556	3.86956	4.47498	4.25811	3.62863	2.74776	3.5099	2.62353	3.08843	3.68628	4.12389	4.6944	4.33023	3.07897	3.24532	3.26277	3.71373	2.67897	2.50499	3.0673	2.70142	3.45781
A_44_P1024981	65155	15.7669	15.7815	15.6161	15.6774	15.6161	15.5753	15.512	15.4501	14.96	15.3375	15.7113	15.5304	15.3529	15.4989	15.484	15.6236	15.4713	15.5012	15.2073	14.5058	15.1218	13.34	13.2511	13.8318	13.7357	13.8501	13.5146	14.0633	14.4215	14.4252	14.4342	14.1341	14.126	14.4024	14.1227	13.9331
A_44_P1025208	292244	12.4799	12.9745	12.4255	11.7351	12.4528	12.3381	12.6683	12.5062	12.8799	12.9427	12.8898	12.3687	12.5228	12.6072	12.9136	12.7244	12.752	12.5124	12.1782	11.0702	11.3451	12.5478	12.1005	12.5579	12.6102	12.1536	12.0336	12.8434	12.6529	12.3237	12.4487	12.7296	12.5354	12.787	12.2787	12.2094
A_44_P1025349	301000	7.90991	8.11992	7.79769	7.61292	8.34588	8.5788	7.82019	7.79442	8.04972	7.69557	7.49205	7.83685	9.33655	8.51031	7.22349	7.90192	7.68313	8.4798	8.48868	9.26228	8.40855	7.2103	7.37605	7.72698	7.53157	7.13818	7.44842	7.29811	8.23477	6.79844	7.07709	7.10838	6.53981	7.46415	7.51732	9.57527
A_44_P1025613	312086	8.03748	8.26388	7.93501	7.32284	7.92369	8.57103	8.27376	8.32814	8.25878	7.87045	8.0393	8.05859	6.00754	8.00277	8.72769	7.81323	8.12485	8.50648	7.13632	7.54201	6.88761	5.9931	5.93609	5.27801	5.71284	5.67882	5.43629	5.08462	5.68972	5.47813	5.85356	6.22234	5.86311	6.06107	6.45134	5.89427
A_44_P1025750	289508	6.88761	6.88293	6.73528	6.75009	6.68076	6.85823	7.68666	7.79816	7.35484	8.13261	8.13943	8.30229	7.79718	8.19261	8.14529	6.73218	6.84375	6.99228	7.18395	6.79627	7.26938	7.16031	6.65394	7.04213	6.80447	6.97308	6.80818	7.04566	6.81886	7.05905	6.58203	6.74282	6.3759	7.04643	6.47926	6.82095
A_44_P102652	140934	7.59355	7.61661	7.52181	7.56658	7.15607	7.2099	7.33152	7.0959	6.34765	7.18059	7.22856	7.16617	6.76514	7.29317	7.20209	7.47384	7.76971	7.45407	7.00224	6.67756	7.17111	6.96464	7.00052	6.77947	6.96589	6.91941	7.16191	6.47642	6.60325	6.53784	6.6895	6.70922	6.42264	7.55464	6.63538	6.79627
A_44_P1026688	366595	11.3884	11.6533	11.4136	11.2116	11.1057	11.242	10.9408	11.0797	10.9082	10.9265	10.9265	11.085	10.486	11.2096	11.3136	11.0709	11.2998	11.311	10.7406	10.7304	10.7133	10.4418	10.4793	10.3948	10.1719	10.1842	10.1531	10.0313	10.0897	10.0765	10.1497	10.2561	10.3018	10.9611	10.2099	10.414
A_44_P1026848	64348	1.84192	1.83407	1.83307	1.83466	1.919	1.86274	1.85499	1.8318	1.84341	1.83892	1.81466	1.83513	1.83901	1.84251	1.88517	1.86479	3.88462	1.91257	1.84902	1.83944	1.82138	3.69049	3.74198	4.35341	4.36664	5.00087	5.24105	4.67714	4.52583	5.2033	6.50451	5.67312	5.23483	6.39908	5.80424	6.23484
A_44_P1027075	306327	12.9708	13.0351	12.9486	12.999	12.9806	12.7473	12.6245	12.6159	12.2967	12.3676	12.4416	12.4528	11.7842	12.4883	12.3316	12.7993	12.9438	12.8019	12.4416	12.1536	12.3667	11.4927	11.7852	11.5771	11.2219	11.3768	11.2084	10.863	11.0126	10.9832	11.1973	11.3817	11.7176	12.2067	11.2908	11.4357
A_44_P1027405	363239	5.96604	6.08738	6.00869	5.62674	5.75291	5.62401	5.5483	5.93397	5.93255	5.06032	4.64604	4.66885	5.51091	5.19442	4.71472	5.03046	5.02603	5.04789	5.6703	5.65438	5.69588	5.40993	5.54036	5.60777	4.92933	5.24067	4.78729	4.27183	4.6069	4.83953	5.11289	4.73791	4.77887	4.92893	5.41101	5.19313
A_44_P1027780	246304	5.08507	4.89107	5.04833	5.27233	5.09381	5.18588	5.20077	5.20457	5.49295	5.70024	5.90999	5.58872	5.35967	5.53899	5.81693	5.80718	6.09536	5.88784	5.37456	5.43478	5.51217	5.85249	5.89098	6.3833	5.90503	5.71243	5.72427	4.92346	4.99991	4.59253	5.30645	5.41963	5.15829	4.92553	5.08188	5.37591
A_44_P1027866	291874	9.28135	9.18387	9.12308	9.19016	9.23998	9.21946	9.06693	9.21994	9.41924	9.60878	9.7473	9.68361	10.1514	9.47384	9.75765	9.68872	9.87378	9.85956	9.5359	9.9446	9.5524	10.3096	10.2306	10.5238	10.7234	10.56	10.6095	10.1662	10.2162	10.1384	10.1837	10.1002	10.2673	10.1863	10.324	10.4269
A_44_P102876	499561	7.45788	7.2332	7.32054	7.40835	7.06234	6.9997	6.98466	6.63315	6.1598	6.90104	7.18311	6.97104	6.43406	7.12668	7.04601	7.0452	7.364	7.23567	6.61158	6.22915	6.46185	6.34134	6.27616	6.44675	6.255	6.13862	6.01809	5.65664	5.71041	5.4797	5.44566	5.84209	6.07133	6.82311	5.6526	6.12075
A_44_P1029241	310218	8.21315	7.8661	7.49743	7.7746	7.95469	8.05316	8.15651	8.25925	8.94467	8.37761	8.10086	8.18079	7.91046	8.41334	7.96146	8.02535	7.95976	7.8554	8.12838	8.27046	8.178	7.59223	7.58883	7.52282	7.1874	7.2539	7.47247	7.2854	7.50291	7.30527	7.52742	7.31367	7.57726	7.22671	6.56286	6.59522
A_44_P1029397	378947	11.0101	11.1252	11.3012	11.0564	10.6945	11.5819	10.4022	10.7284	10.569	10.5176	10.406	10.7028	10.7412	10.2226	9.67655	9.95074	9.8775	10.4545	11.2008	11.9315	11.3081	9.60348	10.5483	9.45939	10.0472	10.1774	10.6123	10.1737	11.7109	10.6333	9.92397	10.235	9.66668	9.59452	10.5225	11.3908
A_44_P103020	499941	10.6577	10.5238	10.8055	10.7273	10.6486	10.2555	10.3537	10.2595	9.55653	10.0775	10.4337	10.6258	9.78841	10.6277	10.6302	10.4565	10.6326	10.775	10.0505	9.73874	10.105	10.1851	9.98573	10.1217	9.09062	8.65529	8.30667	7.84095	8.16192	8.29441	8.28931	8.19606	8.23435	9.2243	8.56101	8.50688
A_44_P1030714	100036765	7.55367	7.03288	7.11762	7.63442	7.30361	7.14593	7.18784	7.07836	7.73993	7.0211	6.94435	7.0211	5.33581	6.60708	7.26387	7.05082	7.51029	6.89491	6.6623	7.96709	7.05905	8.86385	7.87883	8.03308	7.43039	7.89216	8.03274	7.8038	7.69284	7.42309	7.88225	8.03404	8.05766	8.58122	7.57764	8.24241
A_44_P1030801	78947	10.513	10.5978	10.404	10.4129	10.5111	10.4718	10.311	10.4146	10.3607	10.1662	10.3913	10.2003	11.0279	10.271	10.1926	10.5646	10.74	10.8192	10.784	11.2324	10.9669	11.515	11.4433	11.509	11.6101	11.7383	11.6046	11.3626	11.3173	11.3634	11.4068	11.4217	11.45	11.4882	11.4606	11.5718
A_44_P103082	302612	5.08663	4.92077	5.11712	5.17662	5.01583	5.58916	5.14576	4.9606	5.10078	5.38469	5.237	5.45986	5.11028	4.75203	5.13877	5.42853	5.34844	5.58492	5.6998	5.93888	5.54927	5.84209	6.03893	5.99185	6.36126	6.06066	5.91106	5.2872	5.64992	5.58492	5.90143	6.08044	5.48406	5.75742	5.9586	5.96412
A_44_P1030897	290549	15.063	15.1818	15.0923	15.1347	15.3017	15.3293	15.0139	15.0011	15.0649	14.9338	14.9855	14.8738	14.7289	14.8691	15.4	15.1061	15.1967	15.045	14.8738	15.2374	14.9204	15.9046	15.9234	16.2218	15.586	15.4914	15.4914	15.9537	15.8225	15.853	15.7316	16.4185	16.2527	16.0917	16.0477	16.6333
A_44_P1030943	300741	11.0048	10.7394	10.9446	10.8427	10.8134	10.746	10.6811	10.5555	10.0859	10.4511	10.7935	10.6525	10.1896	10.7005	10.6095	10.7677	10.7266	10.6894	10.4258	10.196	10.5064	10.6558	10.7023	10.8152	10.226	10.1788	10.1431	9.66327	9.90021	9.60452	9.75817	9.51754	9.7473	9.97119	9.40252	9.4875
A_44_P1031094	311236	6.10356	5.94743	6.3089	5.56489	5.88439	6.13862	5.49063	5.74774	5.58128	4.93525	5.35329	5.35189	5.0395	5.41439	4.96401	5.79838	5.72138	5.8487	5.77118	6.22012	5.61167	5.11331	5.26417	5.59073	4.38972	4.37463	3.83648	3.73838	4.20862	4.48987	4.63415	4.39307	4.21166	4.00749	5.075	5.27466
A_44_P1031457	296610	4.77273	4.46388	4.49394	4.84542	4.77439	4.78369	5.30398	4.86588	4.91679	4.86925	5.0395	4.90547	4.9281	4.87727	5.05381	4.89107	4.78327	4.24542	5.6257	5.47224	5.23448	5.32031	5.5731	5.32276	5.67797	5.54629	5.82831	5.85539	5.52104	5.79915	5.67312	5.48532	5.70582	5.3612	5.22617	5.14615
A_44_P103160	362590	5.71201	5.8079	5.97889	5.82121	6.02423	5.95543	5.83871	5.8601	5.44906	5.24823	5.51991	5.57186	4.95717	5.71201	7.79132	5.7506	5.68159	6.00629	5.62401	5.89597	5.63636	5.49108	5.38512	5.40336	5.43718	5.29837	5.05958	4.40029	4.34236	4.9878	4.6126	4.71351	4.42306	5.07076	5.63314	5.22577
A_44_P103170	313027	4.92036	5.10833	5.06358	5.05256	4.90006	5.3801	4.95633	4.91527	5.42164	4.96364	4.89502	5.01762	5.22544	5.72612	4.33767	4.92173	5.13477	5.32196	5.53269	5.65701	5.43595	5.30804	5.54462	5.98063	5.92572	6.01047	6.12873	5.9606	5.45354	6.17397	6.15789	6.09208	6.15828	5.16146	6.51664	6.255
A_44_P1031737	113956	10.0488	10.0925	9.89866	9.91797	9.84595	9.80718	10.3148	10.1737	9.80901	10.1976	10.2995	10.1459	9.50383	10.0687	10.1018	9.83603	9.76435	9.81367	9.43374	8.9239	9.52494	7.74593	8.08201	7.74817	7.80516	8.00976	7.88653	8.93183	8.938	9.06161	9.05545	8.98646	8.85556	9.21644	8.84305	8.56454
A_44_P1032296	297339	9.15596	8.58444	8.80928	9.18105	8.9603	9.11519	9.14549	9.15318	9.60567	9.22626	9.34766	9.34323	9.795	9.3204	9.44283	9.45068	9.68059	9.55187	9.53072	9.29804	9.65708	10.5164	10.5914	10.5003	9.98207	10.3153	9.70575	10.0363	9.96412	10.3473	10.2127	10.0139	10.2855	9.52538	10.1347	10.0421
A_44_P1032453	310856	14.1971	14.2905	14.2083	14.2489	14.0096	14.0096	14.0602	14.0784	13.7755	13.8532	13.9349	13.9837	13.5617	13.8764	13.9007	14.0666	13.9349	13.9313	13.8501	13.5358	13.7536	12.7947	12.8122	12.7178	12.6959	12.7837	12.8396	12.6609	12.7602	12.6442	12.9394	12.789	12.9165	12.7578	12.8053	12.804
A_44_P1032538	114117	7.57333	7.3176	7.3219	6.98761	7.41708	7.34063	7.16994	7.16401	6.80484	7.17286	7.33974	7.43584	6.34962	7.35812	7.79675	7.22213	7.68175	7.46676	7.03742	7.02751	7.03145	6.58474	6.38984	6.33105	6.24055	6.28778	6.25308	6.57181	6.79218	6.47432	6.22792	6.07267	6.30124	6.21725	5.60404	5.6998
A_44_P1033194	246187	7.86226	7.89361	7.84001	7.83817	7.72041	7.88869	7.87261	7.87211	7.91624	7.96851	8.28931	8.20444	8.47682	7.96059	8.24848	8.13454	8.27933	8.35994	8.07763	8.23161	8.12838	8.41147	8.27477	8.46406	8.76088	9.03072	8.84122	8.55345	8.48451	8.79585	8.73889	8.6728	8.57235	8.54584	8.58809	8.56703
A_44_P1033985	100361126	9.4215	9.62596	9.66869	9.83751	9.6152	9.72691	9.53433	9.73375	9.8095	9.45263	9.69632	9.69343	7.66366	8.82621	9.37679	8.18971	8.15259	8.46951	8.1077	8.49611	8.12167	7.8274	8.04308	8.61524	8.27933	8.72722	8.82312	8.06551	7.97892	8.34952	7.439	7.39549	7.43299	7.86316	7.56709	7.49158
A_44_P1034018	303112	8.57687	8.46234	8.46903	8.07211	8.26257	8.00542	7.72239	8.28354	8.24805	8.42415	8.02889	7.8038	8.10322	8.12034	8.13073	8.18803	8.14488	8.51813	8.75955	8.93319	8.73224	7.78728	7.96107	8.12748	7.74593	7.52382	7.64043	7.38739	7.10668	7.39768	7.41105	7.34678	7.05905	6.80729	7.785	7.54797
A_44_P1034209	305078	10.6519	10.4788	10.3669	9.69943	10.1896	10.0505	9.87698	9.97945	9.25998	10.0863	9.50482	9.91956	9.71863	9.55497	9.42558	9.42031	8.86785	9.05505	6.85034	5.35638	7.15739	6.88878	7.71215	7.88734	7.10178	6.17023	5.07694	6.22877	6.88553	6.60908	6.6899	6.26645	6.7313	6.7791	8.10415	6.95846
A_44_P1034541	64534	9.79107	10.3724	10.0461	10.4488	10.3496	10.8094	11.2132	11.3151	12.0597	13.2534	13.641	13.611	11.8954	11.6974	12.9068	12.2841	12.2967	11.8338	11.757	11.0169	11.0688	9.76201	10.1353	10.309	10.765	10.1272	10.3519	10.1018	10.0352	10.1012	10.5508	10.271	9.99014	10.0363	10.2334	10.0515
A_44_P1034637	309070	7.68406	7.7904	7.38695	7.60526	7.48721	7.14776	7.16705	7.00619	6.00513	6.6242	7.06392	6.97349	6.08582	7.16031	6.91559	7.12139	7.32935	7.11512	6.30696	5.73895	6.1428	6.9452	7.00824	6.75178	6.44724	6.52035	6.71237	6.0285	6.15212	5.70274	5.96298	6.16339	6.13033	6.64971	5.52307	5.96448
A_44_P1034793	291553	9.97644	9.83299	10.04	9.91847	9.93829	9.89267	9.78703	9.72945	9.41117	9.80763	9.7378	9.64201	9.43725	10.2168	10.3336	10.4545	10.5573	10.4776	10.4958	10.3943	10.3793	9.20206	9.26907	9.63619	8.80127	8.79214	8.43235	8.32814	8.63686	8.33249	9.12627	8.99043	9.13879	9.92507	8.76296	9.15646
A_44_P1034910	308410	15.2279	15.2124	15.2554	15.21	15.2143	15.1737	15.0208	15.1126	14.7429	15.0011	15.0836	14.997	14.2746	15.1126	15.2374	15.1218	15.2712	15.2735	15.0239	14.7951	14.9579	14.3872	14.3708	14.4325	14.1482	14.1382	14.2507	13.9871	14.0983	13.9784	14.1416	14.2258	14.3105	14.6312	14.2729	14.5115
A_44_P1034950	25369	8.12034	8.1592	8.10659	7.73952	8.33664	8.59473	8.28835	8.29384	8.97068	8.95154	8.34173	8.76129	7.70898	8.08455	8.1265	8.29728	8.39113	8.20255	8.21215	8.16603	7.92994	7.69238	7.59017	8.00829	7.34237	7.64951	7.64229	6.95899	6.92725	7.13864	7.4502	6.94873	6.80525	6.35436	7.43489	7.08268
A_44_P1035007	29422	7.45923	8.00277	10.3246	10.0394	9.73825	9.78348	9.63142	9.99686	10.0561	10.104	6.7313	10.1698	9.88826	9.88223	10.2584	10.2733	6.88673	9.12461	9.63191	10.3411	9.49204	10.4659	10.6987	10.6614	11.0343	10.6595	11.2969	11.3166	11.4649	11.3264	12.0312	12.2723	12.2705	12.162	12.0277	12.2235
A_44_P1035148	305816	3.99762	3.76953	3.97654	3.58745	3.39638	3.04282	4.05312	3.70976	3.53051	3.88858	4.61672	4.47797	5.03008	3.78992	3.95553	4.2778	4.51325	4.06487	6.28012	6.51217	6.24174	5.05381	5.12651	4.77355	5.89098	5.79696	6.08906	5.00807	4.55636	4.68061	4.93866	5.18588	4.55519	5.04789	5.18975	5.36563
A_44_P1035656	25145	12.4509	12.4748	12.855	12.3656	12.4628	12.5579	12.3496	11.7619	12.2659	11.5764	12.8286	12.2013	10.5076	12.5389	12.8396	12.8596	12.9247	13.4297	14.6312	14.6388	14.5543	13.7424	13.3172	13.769	14.5079	14.5058	14.4514	12.0511	12.5858	12.3218	13.9133	13.0595	12.8822	12.983	12.1764	12.4828
A_44_P1036534	302967	11.6643	11.3708	11.325	11.2031	11.5863	11.2993	11.2482	11.2339	11.2464	11.2346	11.5257	11.2554	11.1554	11.4533	11.3604	11.4716	11.546	11.2809	10.3549	10.0057	10.1749	9.40655	9.71913	9.70166	8.73182	8.94843	8.70694	9.11856	8.87444	9.14798	9.12023	9.08365	9.19369	8.48345	9.2405	8.79666
A_44_P1036685	303746	15.8401	15.6552	15.776	15.6442	15.7288	15.7206	15.6993	15.6269	15.5445	15.6032	15.746	15.737	15.6324	15.7982	15.7898	15.7054	15.586	15.5753	15.3419	14.9855	15.2601	14.3831	14.5756	14.4603	14.4045	14.4382	14.3691	14.2963	14.2797	14.2582	14.564	14.2011	14.3257	14.2677	14.3911	14.2777
A_44_P1037041	313022	8.57797	8.14401	8.58676	9.49636	9.08231	10.0008	9.59348	10.0645	10.8265	11.9803	11.7537	11.9392	10.1931	9.88994	11.6377	10.6339	10.765	10.0808	9.69493	9.52328	9.25084	9.15359	9.4626	10.099	10.1217	9.7173	9.5155	8.78638	8.83173	9.64544	9.56901	9.58148	9.11811	8.52086	9.21644	8.66288
A_44_P1037706	302554	6.30124	6.21854	5.75543	5.74686	5.57961	6.11124	6.11718	5.80469	6.14315	5.55222	5.17543	5.81056	5.62831	5.45866	5.85846	6.00513	5.70067	6.1452	5.41316	5.54748	5.4837	5.45563	5.08705	5.07114	5.17868	4.98865	4.48126	4.05649	4.75933	4.7185	5.04318	4.72228	4.57657	4.96476	4.98325	5.13087
A_44_P1037817	290994	13.5088	13.3867	13.2968	13.2044	13.2265	13.2198	13.3684	13.5103	13.1541	14.1153	14.351	13.7706	13.6464	14.1971	14.4569	13.2706	13.8234	13.7741	12.9893	12.8596	13.1296	12.6916	12.5869	12.6692	12.2787	12.4519	12.3423	12.3506	12.4883	12.5177	12.4497	12.3496	12.5102	12.9356	12.5521	12.593
[truncated: 5,278 more rows]
